# Supplementary material for: MADS1-regulated lemma and awn development benefits barley yield
Source: Nat Commun. 2024 Jan 5;15:301. doi: 10.1038/s41467-023-44457-8 (PMC10770128; doi:10.1038/s41467-023-44457-8)
Supplement: Supplementary file 4 — Supplementary Data 1 [file 41467_2023_44457_MOESM4_ESM.xlsx]

## Sheet: Supplementary Data 1
Supplementary Data 1. Potential target genes of HvMADS1 revealed by CUT&Tag.
Gene ID	Annotation
HORVU1Hr1G000340	jasmonate-induced protein, putative, expressed
HORVU1Hr1G000350	phytase, putative, expressed
HORVU1Hr1G000440	jasmonate-induced protein, putative, expressed
HORVU1Hr1G000460
HORVU1Hr1G000720	expressed protein
HORVU1Hr1G000960	ankyrin repeat family protein, putative, expressed
HORVU1Hr1G000970
HORVU1Hr1G000990	PROLM24 - Prolamin precursor, expressed
HORVU1Hr1G001400	plant protein of unknown function domain containing protein, expressed
HORVU1Hr1G001410
HORVU1Hr1G001710	anthranilate phosphoribosyltransferase, putative, expressed
HORVU1Hr1G001720
HORVU1Hr1G002470	resistance-related receptor-like kinase, putative, expressed
HORVU1Hr1G002460	receptor-like kinase ARK1AS, putative, expressed
HORVU1Hr1G003170	TBC domain containing protein, expressed
HORVU1Hr1G003300	ABC transporter, ATP-binding protein, putative, expressed
HORVU1Hr1G003600
HORVU1Hr1G004520
HORVU1Hr1G004530
HORVU1Hr1G005120	mitochondrial import inner membrane translocase subunit Tim17, putative, expressed
HORVU1Hr1G005180	NBS type disease resistance protein, putative, expressed
HORVU1Hr1G005230
HORVU1Hr1G005730	sex determination protein tasselseed-2, putative, expressed
HORVU1Hr1G005740
HORVU1Hr1G005760	thaumatin, putative, expressed
HORVU1Hr1G005980	poly synthetase 1, putative, expressed
HORVU1Hr1G005970
HORVU1Hr1G005950
HORVU1Hr1G006020	BRASSINOSTEROID INSENSITIVE 1-associated receptor kinase 1 precursor, putative, expressed
HORVU1Hr1G006070
HORVU1Hr1G006100
HORVU1Hr1G006090
HORVU1Hr1G006110
HORVU1Hr1G006770	ATP-binding region, ATPase-like domain containing protein, expressed
HORVU1Hr1G007910	MATE efflux family protein, putative, expressed
HORVU1Hr1G008230	dual specificity protein phosphatase, putative, expressed
HORVU1Hr1G008250	beta-hexosaminidase precursor, putative, expressed
HORVU1Hr1G008260
HORVU1Hr1G008330	ECT5, putative, expressed
HORVU1Hr1G008620	coiled-coil domain-containing protein, putative, expressed
HORVU1Hr1G009820
HORVU1Hr1G009830
HORVU1Hr1G009860
HORVU1Hr1G009850
HORVU1Hr1G009920	white-brown complex homolog protein 16, putative, expressed
HORVU1Hr1G009930
HORVU1Hr1G009950	splicing factor, arginine/serine-rich 7, putative, expressed
HORVU1Hr1G009960
HORVU1Hr1G010380	protein transport protein-related, putative, expressed
HORVU1Hr1G010390	KIP1, putative, expressed
HORVU1Hr1G010370
HORVU1Hr1G010460
HORVU1Hr1G010470
HORVU1Hr1G010450
HORVU1Hr1G010480
HORVU1Hr1G013180
HORVU1Hr1G013190	glycosyltransferase family 43 protein, putative, expressed
HORVU1Hr1G013210	IQ calmodulin-binding motif domain containing protein, expressed
HORVU1Hr1G013600	ATSIZ1/SIZ1, putative, expressed
HORVU1Hr1G013620	bZIP transcription factor domain containing protein, expressed
HORVU1Hr1G014120	MYB family transcription factor, putative, expressed
HORVU1Hr1G014160
HORVU1Hr1G014170
HORVU1Hr1G014590	glycosyltransferase, putative, expressed
HORVU1Hr1G014730	zinc finger family protein, putative, expressed
HORVU1Hr1G015060	dnaJ domain containing protein, expressed
HORVU1Hr1G015430
HORVU1Hr1G015440
HORVU1Hr1G016200	AMP-binding enzyme, putative, expressed
HORVU1Hr1G016220
HORVU1Hr1G016230
HORVU1Hr1G016210
HORVU1Hr1G016430	regulator of chromosome condensation, putative, expressed
HORVU1Hr1G016610	transporter, putative, expressed
HORVU1Hr1G016650
HORVU1Hr1G017410	transferase family protein, putative, expressed
HORVU1Hr1G017420
HORVU1Hr1G017970	MYB family transcription factor, putative, expressed
HORVU1Hr1G017960
HORVU1Hr1G018330
HORVU1Hr1G019330	serine/threonine protein phosphatase, putative, expressed
HORVU1Hr1G021550	OsFBL21 - F-box domain and LRR containing protein, expressed
HORVU1Hr1G022130	zinc finger, C3HC4 type domain containing protein, expressed
HORVU1Hr1G022310	phosphoesterase family protein, putative, expressed
HORVU1Hr1G022300
HORVU1Hr1G022370	Ser/Thr protein phosphatase family protein, putative, expressed
HORVU1Hr1G023070	suppressor of Mek, putative, expressed
HORVU1Hr1G023460	gibberellin 2-oxidase, putative, expressed
HORVU1Hr1G023450
HORVU1Hr1G023470
HORVU1Hr1G023510	GDSL-like lipase/acylhydrolase, putative, expressed
HORVU1Hr1G023520	GDSL-like lipase/acylhydrolase, putative, expressed
HORVU1Hr1G023600
HORVU1Hr1G023610
HORVU1Hr1G023690	relA-SpoT like protein RSH4, putative, expressed
HORVU1Hr1G023920
HORVU1Hr1G023910
HORVU1Hr1G023930
HORVU1Hr1G024070	TKL_IRAK_CrRLK1L-1.10 - The CrRLK1L-1 subfamily has homology to the CrRLK1L homolog, expressed
HORVU1Hr1G024670	expressed protein
HORVU1Hr1G024810	RNA polymerase subunit, putative, expressed
HORVU1Hr1G024820
HORVU1Hr1G024830
HORVU1Hr1G025690	transposon protein, putative, unclassified, expressed
HORVU1Hr1G025700
HORVU1Hr1G026450
HORVU1Hr1G026440
HORVU1Hr1G026480	UDP-glucoronosyl and UDP-glucosyl transferase domain containing protein, expressed
HORVU1Hr1G026810
HORVU1Hr1G027770	AGC_AGC_other_NDRh_TRCd.1 - ACG kinases include homologs to PKA, PKG and PKC, expressed
HORVU1Hr1G027850	glycine-rich protein, putative, expressed
HORVU1Hr1G027860
HORVU1Hr1G028000
HORVU1Hr1G028570	transposon protein, putative, Pong sub-class, expressed
HORVU1Hr1G028580
HORVU1Hr1G028780	protein kinase, putative, expressed
HORVU1Hr1G028970
HORVU1Hr1G029000
HORVU1Hr1G028980
HORVU1Hr1G029010
HORVU1Hr1G031310	hydrolase, alpha/beta fold family domain containing protein, expressed
HORVU1Hr1G031550
HORVU1Hr1G031950	caffeine-induced death protein 1, putative, expressed
HORVU1Hr1G032490
HORVU1Hr1G032480
HORVU1Hr1G032610	PPR repeat domain containing protein, putative, expressed
HORVU1Hr1G032670	PPR repeat domain containing protein, putative, expressed
HORVU1Hr1G033560
HORVU1Hr1G034070	histone acetyltransferase GCN5, putative, expressed
HORVU1Hr1G034570	tetrapyrrole methylase family protein, putative, expressed
HORVU1Hr1G034600
HORVU1Hr1G034610
HORVU1Hr1G034800
HORVU1Hr1G034790
HORVU1Hr1G034900
HORVU1Hr1G034890
HORVU1Hr1G035200	OsFBK23 - F-box domain and kelch repeat containing protein, expressed
HORVU1Hr1G035440	protein kinase domain containing protein, expressed
HORVU1Hr1G036330
HORVU1Hr1G036720	retrotransposon protein, putative, unclassified, expressed
HORVU1Hr1G036710
HORVU1Hr1G036730
HORVU1Hr1G036990	tRNA methyltransferase, putative, expressed
HORVU1Hr1G037000	lectin-like receptor kinase, putative, expressed
HORVU1Hr1G037550	zinc finger, RING-type, putative, expressed
HORVU1Hr1G037650	expressed protein
HORVU1Hr1G037660
HORVU1Hr1G037670
HORVU1Hr1G038130	RING finger and CHY zinc finger domain-containing protein 1, putative, expressed
HORVU1Hr1G039820	WAX2, putative, expressed
HORVU1Hr1G040250
HORVU1Hr1G040260	retrotransposon protein, putative, unclassified
HORVU1Hr1G040270
HORVU1Hr1G040450	non-lysosomal glucosylceramidase, putative, expressed
HORVU1Hr1G040460
HORVU1Hr1G040540	NB-ARC domain containing protein, expressed
HORVU1Hr1G040550
HORVU1Hr1G040560	UDP-glucose glycoprotein glucosyltransferase 1 precursor, putative, expressed
HORVU1Hr1G040660	expressed protein
HORVU1Hr1G041240	DUF640 domain containing protein, putative, expressed
HORVU1Hr1G041770	auxin response factor 18, putative, expressed
HORVU1Hr1G041890	DUF584 domain containing protein, putative, expressed
HORVU1Hr1G042560	expressed protein
HORVU1Hr1G042570
HORVU1Hr1G042590
HORVU1Hr1G042600	expressed protein
HORVU1Hr1G042580
HORVU1Hr1G043280	vacuolar protein sorting-associated protein 52, putative, expressed
HORVU1Hr1G043440	myosin-2 heavy chain, non muscle, putative, expressed
HORVU1Hr1G043820	alpha-galactosidase precursor, putative, expressed
HORVU1Hr1G044350	LIG1 - Putative DNA ligase I, expressed
HORVU1Hr1G044380	expressed protein
HORVU1Hr1G044740	hydrolase, alpha/beta fold family domain containing protein, expressed
HORVU1Hr1G046320	protein transport protein-related, putative, expressed
HORVU1Hr1G046330
HORVU1Hr1G046340
HORVU1Hr1G046450
HORVU1Hr1G046470
HORVU1Hr1G046440
HORVU1Hr1G046960
HORVU1Hr1G046970
HORVU1Hr1G047000	expressed protein
HORVU1Hr1G047110	kinesin motor domain containing protein, putative, expressed
HORVU1Hr1G047150
HORVU1Hr1G047690	HEAT repeat family protein, putative, expressed
HORVU1Hr1G047700
HORVU1Hr1G047730	diacylglycerol kinase, putative, expressed
HORVU1Hr1G048720	CCB2, putative, expressed
HORVU1Hr1G049470	expressed protein
HORVU1Hr1G049690	aldehyde oxidase, putative, expressed
HORVU1Hr1G049760	homeobox domain containing protein, expressed
HORVU1Hr1G049960	enoyl-CoA hydratase/isomerase family protein, putative, expressed
HORVU1Hr1G049990
HORVU1Hr1G050010
HORVU1Hr1G050000
HORVU1Hr1G050020
HORVU1Hr1G050290	expressed protein
HORVU1Hr1G050280
HORVU1Hr1G050260
HORVU1Hr1G050270
HORVU1Hr1G050540	peptide transporter PTR2, putative, expressed
HORVU1Hr1G050780	expressed protein
HORVU1Hr1G050840
HORVU1Hr1G050850
HORVU1Hr1G050870
HORVU1Hr1G050920	phenylalanyl-tRNA synthetase beta chain, putative, expressed
HORVU1Hr1G051010
HORVU1Hr1G050990
HORVU1Hr1G051020	glycosyl hydrolases family 16, putative, expressed
HORVU1Hr1G051040	glycosyl hydrolases family 16, putative, expressed
HORVU1Hr1G051350	miro, putative, expressed
HORVU1Hr1G051970	tRNA-splicing endonuclease positive effector-related, putative, expressed
HORVU1Hr1G051980	MYB family transcription factor, putative, expressed
HORVU1Hr1G051990
HORVU1Hr1G052150	protein phosphatase 2C, putative, expressed
HORVU1Hr1G052160	protein phosphatase 2C, putative, expressed
HORVU1Hr1G053600	expressed protein
HORVU1Hr1G053950	zinc finger family protein, putative, expressed
HORVU1Hr1G054020	peptide transporter PTR2, putative, expressed
HORVU1Hr1G053990	peptide transporter PTR2, putative, expressed
HORVU1Hr1G054200	expansin precursor, putative, expressed
HORVU1Hr1G054190
HORVU1Hr1G054240	expansin precursor, putative, expressed
HORVU1Hr1G055000	expressed protein
HORVU1Hr1G055030	retrotransposon protein, putative, unclassified
HORVU1Hr1G055040
HORVU1Hr1G055020
HORVU1Hr1G055050
HORVU1Hr1G055080	retrotransposon protein, putative, unclassified
HORVU1Hr1G055090
HORVU1Hr1G055100
HORVU1Hr1G055200
HORVU1Hr1G055190
HORVU1Hr1G055300	calcineurin B, putative, expressed
HORVU1Hr1G055310
HORVU1Hr1G055470	cyclin, putative, expressed
HORVU1Hr1G056090	AP2 domain containing protein, expressed
HORVU1Hr1G056100	expressed protein
HORVU1Hr1G056180	D-3-phosphoglycerate dehydrogenase, chloroplast precursor, putative, expressed
HORVU1Hr1G056870	FYVE zinc finger domain containing protein, expressed
HORVU1Hr1G056880
HORVU1Hr1G056890	white-brown complex homolog protein 16, putative, expressed
HORVU1Hr1G057180	annexin, putative, expressed
HORVU1Hr1G057170	annexin, putative, expressed
HORVU1Hr1G057330	glycosyl hydrolase, family 31, putative, expressed
HORVU1Hr1G057200
HORVU1Hr1G057680	glycosyl hydrolases family 17, putative, expressed
HORVU1Hr1G057670
HORVU1Hr1G058000	copine, putative, expressed
HORVU1Hr1G058700	chaperone protein dnaJ 49, putative, expressed
HORVU1Hr1G059220
HORVU1Hr1G059230
HORVU1Hr1G059290	expressed protein
HORVU1Hr1G059380	PMR5, putative, expressed
HORVU1Hr1G059610	zinc finger, C3HC4 type domain containing protein, expressed
HORVU1Hr1G059630	PPR repeat containing protein, expressed
HORVU1Hr1G059660	zinc finger, C3HC4 type domain containing protein, expressed
HORVU1Hr1G059670
HORVU1Hr1G059700
HORVU1Hr1G059710
HORVU1Hr1G059720	leaf senescence related protein, putative, expressed
HORVU1Hr1G059730
HORVU1Hr1G059760	leaf senescence related protein, putative, expressed
HORVU1Hr1G060610	transketolase, putative, expressed
HORVU1Hr1G061010	expressed protein
HORVU1Hr1G061470
HORVU1Hr1G061480
HORVU1Hr1G061780	oxidoreductase, 2OG-Fe oxygenase family protein, putative, expressed
HORVU1Hr1G061820	GDSL-like lipase/acylhydrolase, putative, expressed
HORVU1Hr1G061810	DNA-directed RNA polymerase II subunit RPB7, putative, expressed
HORVU1Hr1G061830	expressed protein
HORVU1Hr1G061850
HORVU1Hr1G062580
HORVU1Hr1G062650	coatomer subunit delta, putative, expressed
HORVU1Hr1G062810	pentatricopeptide repeat-containing protein, putative, expressed
HORVU1Hr1G062800
HORVU1Hr1G062820	leucine-rich repeat family protein, putative, expressed
HORVU1Hr1G062830
HORVU1Hr1G062860
HORVU1Hr1G062840
HORVU1Hr1G062850
HORVU1Hr1G062870
HORVU1Hr1G063150	expressed protein
HORVU1Hr1G063930	expressed protein
HORVU1Hr1G063940	cytochrome c, putative, expressed
HORVU1Hr1G064040
HORVU1Hr1G064240	DUF647 domain containing protein, putative, expressed
HORVU1Hr1G064940
HORVU1Hr1G065250	potassium channel AKT2/3, putative, expressed
HORVU1Hr1G065930	GDSL-like lipase/acylhydrolase, putative, expressed
HORVU1Hr1G066090	GDSL-like lipase/acylhydrolase, putative, expressed
HORVU1Hr1G066190	serine/threonine-protein kinase receptor precursor, putative, expressed
HORVU1Hr1G066760	histone deacetylase, putative, expressed
HORVU1Hr1G066770	expressed protein
HORVU1Hr1G067090
HORVU1Hr1G067290	basic salivary proline-rich protein 2 precursor, putative, expressed
HORVU1Hr1G067460	glycosyl hydrolases family 17, putative, expressed
HORVU1Hr1G067490
HORVU1Hr1G067500
HORVU1Hr1G067530
HORVU1Hr1G067540
HORVU1Hr1G067800
HORVU1Hr1G067810
HORVU1Hr1G067840	polygalacturonase, putative, expressed
HORVU1Hr1G067910	domain of unknown function, DUF250 domain containing protein, expressed
HORVU1Hr1G067900
HORVU1Hr1G068030	cytochrome P450, putative, expressed
HORVU1Hr1G068180
HORVU1Hr1G068930	Myb transcription factor, putative, expressed
HORVU1Hr1G068950	zinc finger, C3HC4 type domain containing protein, expressed
HORVU1Hr1G069310	cytochrome P450, putative, expressed
HORVU1Hr1G069330
HORVU1Hr1G069320
HORVU1Hr1G069460	expressed protein
HORVU1Hr1G069470	anthocyanidin 3-O-glucosyltransferase, putative, expressed
HORVU1Hr1G069480	vacuolar ATP synthase subunit E, putative, expressed
HORVU1Hr1G069510	inactive receptor kinase At2g26730 precursor, putative, expressed
HORVU1Hr1G070120	expressed protein
HORVU1Hr1G070280
HORVU1Hr1G070420	bet v I allergen family protein, putative, expressed
HORVU1Hr1G070730	ammonium transporter protein, putative, expressed
HORVU1Hr1G070720
HORVU1Hr1G070840	CAMK_CAMK_like.29 - CAMK includes calcium/calmodulin depedent protein kinases, expressed
HORVU1Hr1G070850
HORVU1Hr1G070940
HORVU1Hr1G071810	Lung seven transmembrane receptor domain containing protein, putative, expressed
HORVU1Hr1G071800
HORVU1Hr1G071910	plant-specific domain TIGR01589 family protein, expressed
HORVU1Hr1G071920
HORVU1Hr1G072330
HORVU1Hr1G072340
HORVU1Hr1G072350
HORVU1Hr1G072710	membrane associated DUF588 domain containing protein, putative, expressed
HORVU1Hr1G072850	homeodomain protein, putative, expressed
HORVU1Hr1G072890	expressed protein
HORVU1Hr1G072900
HORVU1Hr1G073010	expressed protein
HORVU1Hr1G073030
HORVU1Hr1G073210	transporter, major facilitator family, putative, expressed
HORVU1Hr1G073230	OsFBL23 - F-box domain and LRR containing protein, expressed
HORVU1Hr1G073480	expressed protein
HORVU1Hr1G073500	arginyl-tRNA--protein transferase 1, putative, expressed
HORVU1Hr1G074060	protein kinase, putative, expressed
HORVU1Hr1G074070
HORVU1Hr1G074130	NC domain-containing protein, putative, expressed
HORVU1Hr1G074120
HORVU1Hr1G074160
HORVU1Hr1G074260	MYB family transcription factor, putative, expressed
HORVU1Hr1G074510	transferase family protein, putative, expressed
HORVU1Hr1G074960
HORVU1Hr1G074950
HORVU1Hr1G075690
HORVU1Hr1G075700
HORVU1Hr1G075770	peroxidase precursor, putative, expressed
HORVU1Hr1G075950	expressed protein
HORVU1Hr1G076010	MPPN domain containing protein, expressed
HORVU1Hr1G076470	gamma-glutamyl hydrolase precursor, putative, expressed
HORVU1Hr1G076480	trehalose synthase, putative, expressed
HORVU1Hr1G076610	eukaryotic translation initiation factor 2 subunit gamma, putative, expressed
HORVU1Hr1G076620	expressed protein
HORVU1Hr1G076890	expressed protein
HORVU1Hr1G076910	CAMK_KIN1/SNF1/Nim1_like.25 - CAMK includes calcium/calmodulin depedent protein kinases, expressed
HORVU1Hr1G076920
HORVU1Hr1G076950	calcium-transporting ATPase, plasma membrane-type, putative, expressed
HORVU1Hr1G077080	TCP family transcription factor, putative, expressed
HORVU1Hr1G077090
HORVU1Hr1G077230	CSLC7 - cellulose synthase-like family C, expressed
HORVU1Hr1G077430	AGC_AGC_other_NDRh_TRCd.2 - ACG kinases include homologs to PKA, PKG and PKC, expressed
HORVU1Hr1G077510	radical SAM enzyme, putative, expressed
HORVU1Hr1G077910
HORVU1Hr1G078030	pseudouridylate synthase, putative, expressed
HORVU1Hr1G078390	Divergent PAP2 family domain containing protein, expressed
HORVU1Hr1G078550
HORVU1Hr1G078560
HORVU1Hr1G078570
HORVU1Hr1G078580
HORVU1Hr1G078600
HORVU1Hr1G078610
HORVU1Hr1G078620
HORVU1Hr1G078930	cytochrome P450, putative, expressed
HORVU1Hr1G078990
HORVU1Hr1G078980
HORVU1Hr1G079030	myb-like DNA-binding domain containing protein, putative, expressed
HORVU1Hr1G079040	myb-like DNA-binding domain containing protein, putative, expressed
HORVU1Hr1G079310	DEAD/DEAH box helicase domain containing protein, expressed
HORVU1Hr1G079320
HORVU1Hr1G079490
HORVU1Hr1G079800	histone-lysine N-methyltransferase, H3 lysine-9 specific SUVH1, putative, expressed
HORVU1Hr1G080700	expressed protein
HORVU1Hr1G080720	glycosyltransferase, putative, expressed
HORVU1Hr1G080780	calcineurin B, putative, expressed
HORVU1Hr1G080790	calcineurin B, putative, expressed
HORVU1Hr1G080950	starch synthase, putative, expressed
HORVU1Hr1G080930
HORVU1Hr1G081470	enoyl-CoA hydratase/isomerase family protein, putative, expressed
HORVU1Hr1G081500	cytokinin-O-glucosyltransferase 3, putative, expressed
HORVU1Hr1G081920	anthocyanidin 5,3-O-glucosyltransferase, putative, expressed
HORVU1Hr1G081950	respiratory burst oxidase, putative, expressed
HORVU1Hr1G082040
HORVU1Hr1G082100	zinc finger/CCCH transcription factor, putative, expressed
HORVU1Hr1G082270	expressed protein
HORVU1Hr1G082670	B3 DNA binding domain containing protein, expressed
HORVU1Hr1G082760
HORVU1Hr1G082770
HORVU1Hr1G082780
HORVU1Hr1G082970	zinc finger, C3HC4 type domain containing protein, expressed
HORVU1Hr1G082990
HORVU1Hr1G083920	hAT dimerisation domain-containing protein, putative, expressed
HORVU1Hr1G084200	NBS-LRR type disease resistance protein, putative, expressed
HORVU1Hr1G084210
HORVU1Hr1G084860	PSF2 - Putative GINS complex subunit, expressed
HORVU1Hr1G084880	UDP-glucoronosyl and UDP-glucosyl transferase domain containing protein, expressed
HORVU1Hr1G084870
HORVU1Hr1G085050	auxin-responsive protein, putative, expressed
HORVU1Hr1G085960	NBS-LRR disease resistance protein, putative, expressed
HORVU1Hr1G085980
HORVU1Hr1G086000
HORVU1Hr1G086250	expressed protein
HORVU1Hr1G086260
HORVU1Hr1G086380	WD domain, G-beta repeat domain containing protein, expressed
HORVU1Hr1G086950
HORVU1Hr1G087100	drought induced 19 protein, putative, expressed
HORVU1Hr1G087180	DDT domain containing protein, putative, expressed
HORVU1Hr1G087550
HORVU1Hr1G087540
HORVU1Hr1G087620	expressed protein
HORVU1Hr1G087610
HORVU1Hr1G088020
HORVU1Hr1G088010	expressed protein
HORVU1Hr1G088040	60S ribosomal protein L18a, putative, expressed
HORVU1Hr1G088030
HORVU1Hr1G088300	WRKY49, expressed
HORVU1Hr1G088310
HORVU1Hr1G088320
HORVU1Hr1G088510	CGMC_MAPKCMGC_2.8 - CGMC includes CDA, MAPK, GSK3, and CLKC kinases, expressed
HORVU1Hr1G088530
HORVU1Hr1G088830
HORVU1Hr1G089890	MLA12, putative, expressed
HORVU1Hr1G090250	AP2 domain containing protein, expressed
HORVU1Hr1G090240
HORVU1Hr1G090290
HORVU1Hr1G090440
HORVU1Hr1G090530	chloroplast unusual positioning protein, putative, expressed
HORVU1Hr1G090540
HORVU1Hr1G090670	phospholipase, putative, expressed
HORVU1Hr1G091330
HORVU1Hr1G091420	amidase, putative, expressed
HORVU1Hr1G091430	polygalacturonase, putative, expressed
HORVU1Hr1G091560
HORVU1Hr1G091570	dnaJ domain containing protein, expressed
HORVU1Hr1G092010
HORVU1Hr1G092130	WRKY8, expressed
HORVU1Hr1G092140
HORVU1Hr1G092710	CAMK_CAMK_like.5 - CAMK includes calcium/calmodulin depedent protein kinases, expressed
HORVU1Hr1G092720
HORVU1Hr1G092850	protein kinase family protein, putative, expressed
HORVU1Hr1G092860	mitochondrial carrier protein, putative, expressed
HORVU1Hr1G092870
HORVU1Hr1G092910
HORVU1Hr1G092980	transmembrane amino acid transporter protein, putative, expressed
HORVU1Hr1G093770	transcription factor jumonji, putative, expressed
HORVU1Hr1G093790	RNA cap guanine-N2 methyltransferase domain containing protein, expressed
HORVU1Hr1G093910	secretory protein, putative, expressed
HORVU1Hr1G093920
HORVU1Hr1G094090	protein kinase, putative, expressed
HORVU1Hr1G094100	hyaluronan/mRNA binding family domain containing protein, expressed
HORVU1Hr1G094430	retrotransposon protein, putative, unclassified, expressed
HORVU1Hr1G094650	SRPK4, putative, expressed
HORVU1Hr1G094880	cytochrome P450, putative, expressed
HORVU1Hr1G095370
HORVU1Hr1G095360
HORVU2Hr1G000040	expressed protein
HORVU2Hr1G000280	cysteine synthase, chloroplast/chromoplast precursor, putative, expressed
HORVU2Hr1G000390	ZOS9-03 - C2H2 zinc finger protein, expressed
HORVU2Hr1G000400
HORVU2Hr1G000530	reticuline oxidase-like protein precursor, putative, expressed
HORVU2Hr1G000590	G-patch domain containing protein, expressed
HORVU2Hr1G000680
HORVU2Hr1G000750
HORVU2Hr1G000740
HORVU2Hr1G000940	histone-lysine N-methyltransferase ASHH2, putative, expressed
HORVU2Hr1G001010	expressed protein
HORVU2Hr1G002070
HORVU2Hr1G002080
HORVU2Hr1G002090
HORVU2Hr1G002060
HORVU2Hr1G002150	cytochrome P450, putative, expressed
HORVU2Hr1G002250	cytochrome P450, putative, expressed
HORVU2Hr1G002700	LIM domain-containing protein, putative, expressed
HORVU2Hr1G003060	expressed protein
HORVU2Hr1G003050
HORVU2Hr1G003170
HORVU2Hr1G003540	expressed protein
HORVU2Hr1G003560
HORVU2Hr1G004070	RGH1A, putative, expressed
HORVU2Hr1G004170	chalcone synthase, putative, expressed
HORVU2Hr1G004930	zinc finger family protein, putative, expressed
HORVU2Hr1G004950
HORVU2Hr1G004940
HORVU2Hr1G005230	erythronate-4-phosphate dehydrogenase domain containing protein, expressed
HORVU2Hr1G005220	chalcone synthase, putative, expressed
HORVU2Hr1G005240
HORVU2Hr1G005250
HORVU2Hr1G006090	Jacalin-like lectin domain containing protein, putative, expressed
HORVU2Hr1G006180	amidase family protein, putative, expressed
HORVU2Hr1G006900	Cyclopropane-fatty-acyl-phospholipid synthase, putative, expressed
HORVU2Hr1G006910	cytochrome P450, putative, expressed
HORVU2Hr1G006920
HORVU2Hr1G007350	flowering promoting factor-like 1, putative, expressed
HORVU2Hr1G007840	T-complex protein, putative, expressed
HORVU2Hr1G007980	peptidyl-prolyl isomerase, putative, expressed
HORVU2Hr1G009830	ABC transporter family protein, putative, expressed
HORVU2Hr1G009840	expressed protein
HORVU2Hr1G010450	MYB family transcription factor, putative, expressed
HORVU2Hr1G010970	zinc finger, C3HC4 type domain containing protein, expressed
HORVU2Hr1G011380
HORVU2Hr1G011420	POEI11 - Pollen Ole e I allergen and extensin family protein precursor, expressed
HORVU2Hr1G011430	POEI11 - Pollen Ole e I allergen and extensin family protein precursor, expressed
HORVU2Hr1G011480	POEI11 - Pollen Ole e I allergen and extensin family protein precursor, expressed
HORVU2Hr1G011490	POEI11 - Pollen Ole e I allergen and extensin family protein precursor, expressed
HORVU2Hr1G011510	POEI11 - Pollen Ole e I allergen and extensin family protein precursor, expressed
HORVU2Hr1G011500
HORVU2Hr1G011610	Sec1 family transport protein, putative, expressed
HORVU2Hr1G011620
HORVU2Hr1G012540
HORVU2Hr1G012570
HORVU2Hr1G013170	2-oxoglutarate dehydrogenase E1 component, mitochondrial precursor, putative, expressed
HORVU2Hr1G013200	LITAF-domain-containing protein, putative, expressed
HORVU2Hr1G013240
HORVU2Hr1G013390	UDP-glucoronosyl and UDP-glucosyl transferase domain containing protein, expressed
HORVU2Hr1G013500	P-protein, putative, expressed
HORVU2Hr1G013680	elongation factor Tu, putative, expressed
HORVU2Hr1G014180
HORVU2Hr1G014200	importin subunit beta, putative, expressed
HORVU2Hr1G014210
HORVU2Hr1G014550	expressed protein
HORVU2Hr1G014560	transposon protein, putative, Pong sub-class, expressed
HORVU2Hr1G014590	heat stress transcription factor, putative, expressed
HORVU2Hr1G015670	PHD-finger family protein, expressed
HORVU2Hr1G015810
HORVU2Hr1G016440	glycosyl transferase 8 domain containing protein, putative, expressed
HORVU2Hr1G016470
HORVU2Hr1G016490
HORVU2Hr1G016500
HORVU2Hr1G017160
HORVU2Hr1G017290	expressed protein
HORVU2Hr1G017420	stress responsive protein, putative, expressed
HORVU2Hr1G017440	stress responsive protein, putative, expressed
HORVU2Hr1G017650	inactive receptor kinase At2g26730 precursor, putative, expressed
HORVU2Hr1G017590
HORVU2Hr1G018190	potassium transporter, putative, expressed
HORVU2Hr1G018200
HORVU2Hr1G018210
HORVU2Hr1G018300	CAMK_KIN1/SNF1/Nim1_like.31 - CAMK includes calcium/calmodulin depedent protein kinases, expressed
HORVU2Hr1G018340	CAMK_KIN1/SNF1/Nim1_like.30 - CAMK includes calcium/calmodulin depedent protein kinases, expressed
HORVU2Hr1G018350
HORVU2Hr1G018360
HORVU2Hr1G019180	NAD dependent epimerase/dehydratase family domain containing protein, expressed
HORVU2Hr1G019190	DNA-directed RNA polymerases I, II, and III subunit RPABC3, putative, expressed
HORVU2Hr1G019240	expressed protein
HORVU2Hr1G019220
HORVU2Hr1G019230
HORVU2Hr1G019660	ribosomal protein, putative, expressed
HORVU2Hr1G019670
HORVU2Hr1G019720	DUF567 domain containing protein, putative, expressed
HORVU2Hr1G020000
HORVU2Hr1G019990	SRC2 protein, putative, expressed
HORVU2Hr1G020330	lipase precursor, putative, expressed
HORVU2Hr1G020340	protein kinase APK1B, chloroplast precursor, putative, expressed
HORVU2Hr1G020690	nucleolar protein NOP5-1, putative, expressed
HORVU2Hr1G021020	transporter, monovalent cation:proton antiporter-2 family, putative, expressed
HORVU2Hr1G021400
HORVU2Hr1G022850	phosphatidylinositol-4-phosphate 5-kinase, putative, expressed
HORVU2Hr1G022870
HORVU2Hr1G022860
HORVU2Hr1G022900	ankyrin repeat domain containing protein, putative, expressed
HORVU2Hr1G023260	glycosyltransferase, putative, expressed
HORVU2Hr1G023270	ACT domain containing protein, expressed
HORVU2Hr1G023290
HORVU2Hr1G023300
HORVU2Hr1G023310
HORVU2Hr1G023280
HORVU2Hr1G023320
HORVU2Hr1G023330
HORVU2Hr1G023350	WD domain, G-beta repeat domain containing protein, expressed
HORVU2Hr1G023430	OsSCP40 - Putative Serine Carboxypeptidase homologue, expressed
HORVU2Hr1G023450	OsSCP40 - Putative Serine Carboxypeptidase homologue, expressed
HORVU2Hr1G023470
HORVU2Hr1G023480	uncharacterized UPF0114 domain containing protein, expressed
HORVU2Hr1G023500
HORVU2Hr1G023690	choline transporter-related, putative, expressed
HORVU2Hr1G023710	SNARE associated Golgi protein, putative, expressed
HORVU2Hr1G023850	MBTB14 - Bric-a-Brac, Tramtrack, Broad Complex BTB domain with Meprin and TRAF Homology MATH domain, expressed
HORVU2Hr1G024150	expressed protein
HORVU2Hr1G024630	UDP-glucoronosyl and UDP-glucosyl transferase domain containing protein, expressed
HORVU2Hr1G025040	SAC3/GANP family protein, expressed
HORVU2Hr1G025140	FAT domain-containing protein, putative, expressed
HORVU2Hr1G025180	XPA-binding protein 2, putative, expressed
HORVU2Hr1G025190	nodulation protein-related, putative, expressed
HORVU2Hr1G025210	ubiquitin family protein, putative, expressed
HORVU2Hr1G025200
HORVU2Hr1G025220
HORVU2Hr1G025710	expressed protein
HORVU2Hr1G025700
HORVU2Hr1G025890	CAMK_CAMK_like.36 - CAMK includes calcium/calmodulin depedent protein kinases, expressed
HORVU2Hr1G025910
HORVU2Hr1G025990
HORVU2Hr1G026000
HORVU2Hr1G026210	thymidylate kinase, putative, expressed
HORVU2Hr1G026220	eukaryotic translation initiation factor 6, putative, expressed
HORVU2Hr1G027210	dirigent, putative, expressed
HORVU2Hr1G027290	SNF2 family N-terminal domain containing protein, expressed
HORVU2Hr1G027400
HORVU2Hr1G027440	pentatricopeptide repeat domain containing protein, putative, expressed
HORVU2Hr1G027450
HORVU2Hr1G027580	myb-related protein Hv33, putative, expressed
HORVU2Hr1G027600
HORVU2Hr1G027590
HORVU2Hr1G027630
HORVU2Hr1G027640	pectinacetylesterase domain containing protein, expressed
HORVU2Hr1G028120	DEAD-box ATP-dependent RNA helicase, putative, expressed
HORVU2Hr1G028150	calmodulin-binding protein, putative, expressed
HORVU2Hr1G028290
HORVU2Hr1G028380	CSLA7 - cellulose synthase-like family A; mannan synthase, expressed
HORVU2Hr1G028460
HORVU2Hr1G029290	uncharacterized glycosyl hydrolase Rv2006/MT2062, putative, expressed
HORVU2Hr1G029760	TRM112, putative, expressed
HORVU2Hr1G030630	paramyosin, putative, expressed
HORVU2Hr1G030660	expressed protein
HORVU2Hr1G030670	FYVE zinc finger family protein, expressed
HORVU2Hr1G030680	retrotransposon protein, putative, LINE subclass, expressed
HORVU2Hr1G031030	expressed protein
HORVU2Hr1G031020
HORVU2Hr1G031050	DNA-directed RNA polymerase II subunit RPB9, putative, expressed
HORVU2Hr1G031060
HORVU2Hr1G032240	pectinesterase, putative, expressed
HORVU2Hr1G032360	EGG APPARATUS-1, putative, expressed
HORVU2Hr1G032710	expressed protein
HORVU2Hr1G033100	alpha-1,4-glucan-protein synthase, putative, expressed
HORVU2Hr1G033880	retrotransposon protein, putative, unclassified, expressed
HORVU2Hr1G034420	WRKY88, expressed
HORVU2Hr1G034410
HORVU2Hr1G034430
HORVU2Hr1G034440	IBS1, putative, expressed
HORVU2Hr1G034470	formin, putative, expressed
HORVU2Hr1G034580	vesicle transport protein GOT1B, putative, expressed
HORVU2Hr1G034590
HORVU2Hr1G035230	formin, putative, expressed
HORVU2Hr1G035240
HORVU2Hr1G035260
HORVU2Hr1G035280
HORVU2Hr1G035630	transcription repressor HOTR, putative, expressed
HORVU2Hr1G036060
HORVU2Hr1G036180	plant viral response family protein, putative, expressed
HORVU2Hr1G036160
HORVU2Hr1G036270
HORVU2Hr1G036710	ZOS7-06 - C2H2 zinc finger protein, expressed
HORVU2Hr1G036740
HORVU2Hr1G036730
HORVU2Hr1G036950	succinyl-CoA ligase subunit alpha-2, mitochondrial precursor, putative, expressed
HORVU2Hr1G037000	expressed protein
HORVU2Hr1G037550	tubulin/FtsZ domain containing protein, putative, expressed
HORVU2Hr1G037560	tubulin/FtsZ domain containing protein, putative, expressed
HORVU2Hr1G037570	tubulin/FtsZ domain containing protein, putative, expressed
HORVU2Hr1G037770	zinc finger family protein, putative, expressed
HORVU2Hr1G037790
HORVU2Hr1G037850
HORVU2Hr1G037820
HORVU2Hr1G037840
HORVU2Hr1G037990	STE_PAK_Ste20_Slob_Wnk.4 - STE kinases include homologs to sterile 7, sterile 11 and sterile 20 from yeast, expressed
HORVU2Hr1G038040	expressed protein
HORVU2Hr1G038050
HORVU2Hr1G038120	phenylalanine ammonia-lyase, putative, expressed
HORVU2Hr1G038110	expressed protein
HORVU2Hr1G038220	expressed protein
HORVU2Hr1G038330	transmembrane protein 49, putative, expressed
HORVU2Hr1G038340
HORVU2Hr1G038410	expressed protein
HORVU2Hr1G038590
HORVU2Hr1G038580
HORVU2Hr1G038720	insulin-degrading enzyme, putative, expressed
HORVU2Hr1G038760	ZOS7-05 - C2H2 zinc finger protein, expressed
HORVU2Hr1G039070	CAMK_CAMK_like.34 - CAMK includes calcium/calmodulin depedent protein kinases, expressed
HORVU2Hr1G039080
HORVU2Hr1G039170	expressed protein
HORVU2Hr1G039160
HORVU2Hr1G039930	expressed protein
HORVU2Hr1G040020	ATMIN7, putative, expressed
HORVU2Hr1G040180	phospholipid-transporting ATPase 2, putative, expressed
HORVU2Hr1G041310
HORVU2Hr1G042160
HORVU2Hr1G042460	universal stress protein domain containing protein, putative, expressed
HORVU2Hr1G042700	vacuolar ATP synthase subunit H, putative, expressed
HORVU2Hr1G042740	expressed protein
HORVU2Hr1G042880
HORVU2Hr1G042910
HORVU2Hr1G042830
HORVU2Hr1G044870	receptor-like serine-threonine protein kinase, putative, expressed
HORVU2Hr1G045630	expressed protein
HORVU2Hr1G045640
HORVU2Hr1G045660
HORVU2Hr1G045650
HORVU2Hr1G045670
HORVU2Hr1G045970	expressed protein
HORVU2Hr1G046460
HORVU2Hr1G046450
HORVU2Hr1G046740	3\'-5\' exonuclease, putative, expressed
HORVU2Hr1G046730
HORVU2Hr1G047820
HORVU2Hr1G047850	protein kinase PKN/PRK1, effector, putative, expressed
HORVU2Hr1G048070	protein phosphatase 2C, putative, expressed
HORVU2Hr1G048080
HORVU2Hr1G048290	magnesium-dependent phosphatase 1, putative, expressed
HORVU2Hr1G048300
HORVU2Hr1G048310
HORVU2Hr1G048680	peptide-Nasparagine amidase, putative, expressed
HORVU2Hr1G048800
HORVU2Hr1G049280
HORVU2Hr1G049290
HORVU2Hr1G049760	expressed protein
HORVU2Hr1G050790	expressed protein
HORVU2Hr1G050850
HORVU2Hr1G050880
HORVU2Hr1G050890
HORVU2Hr1G050910
HORVU2Hr1G050920
HORVU2Hr1G051300	uvrD/REP helicase family protein, putative, expressed
HORVU2Hr1G051810	aminoacyl-tRNA synthetase, putative, expressed
HORVU2Hr1G051830
HORVU2Hr1G051840
HORVU2Hr1G051970	peptidase, putative, expressed
HORVU2Hr1G052430	lipid binding protein, putative, expressed
HORVU2Hr1G053110	RIN3, putative, expressed
HORVU2Hr1G053130
HORVU2Hr1G053140
HORVU2Hr1G053310	Regulator of chromosome condensation domain containing protein, expressed
HORVU2Hr1G053550
HORVU2Hr1G053560
HORVU2Hr1G053620
HORVU2Hr1G053630
HORVU2Hr1G053660
HORVU2Hr1G053640
HORVU2Hr1G053650
HORVU2Hr1G053890
HORVU2Hr1G053880
HORVU2Hr1G053960
HORVU2Hr1G054100	ES43 protein, putative, expressed
HORVU2Hr1G054370	CAMK_CAMK_like.32 - CAMK includes calcium/calmodulin depedent protein kinases, expressed
HORVU2Hr1G054380
HORVU2Hr1G054930	BT1 family protein, putative, expressed
HORVU2Hr1G055050
HORVU2Hr1G055870	cleavage and polyadenylation specificity factor, putative, expressed
HORVU2Hr1G056040	retrotransposon protein, putative, unclassified, expressed
HORVU2Hr1G056050
HORVU2Hr1G056500
HORVU2Hr1G056820	pentatricopeptide containing protein, putative, expressed
HORVU2Hr1G058560
HORVU2Hr1G059170	ATGRIP/GRIP, putative, expressed
HORVU2Hr1G059750	ubiquitin carboxyl-terminal hydrolase domain containing protein, expressed
HORVU2Hr1G059760
HORVU2Hr1G061090	receptor protein kinase CLAVATA1 precursor, putative, expressed
HORVU2Hr1G061710	WD domain, G-beta repeat domain containing protein, expressed
HORVU2Hr1G061720
HORVU2Hr1G061730
HORVU2Hr1G061740
HORVU2Hr1G062980
HORVU2Hr1G063030
HORVU2Hr1G063510	plastocyanin-like domain containing protein, putative, expressed
HORVU2Hr1G063520
HORVU2Hr1G063820	expressed protein
HORVU2Hr1G063830
HORVU2Hr1G064650	RNA recognition motif containing protein, putative, expressed
HORVU2Hr1G064730	DUF584 domain containing protein, putative, expressed
HORVU2Hr1G064770	potassium transporter, putative, expressed
HORVU2Hr1G064790
HORVU2Hr1G064780
HORVU2Hr1G065270	phosphoribulokinase/Uridine kinase family protein, expressed
HORVU2Hr1G065910	expressed protein
HORVU2Hr1G065920
HORVU2Hr1G066430
HORVU2Hr1G066920	oxidoreductase, aldo/keto reductase family protein, putative, expressed
HORVU2Hr1G067040
HORVU2Hr1G067050
HORVU2Hr1G067320	tetratricopeptide repeat domain containing protein, expressed
HORVU2Hr1G067330	cysteine proteinase inhibitor precursor, putative, expressed
HORVU2Hr1G068170	mitochondrial import inner membrane translocase subunit Tim17, putative, expressed
HORVU2Hr1G068810	dynamin family protein, putative, expressed
HORVU2Hr1G069270	HEAT repeat family protein, putative, expressed
HORVU2Hr1G069280
HORVU2Hr1G069420
HORVU2Hr1G069470	retrotransposon protein, putative, unclassified, expressed
HORVU2Hr1G069480
HORVU2Hr1G070000	LSM domain containing protein, expressed
HORVU2Hr1G070010
HORVU2Hr1G070020
HORVU2Hr1G070090	2-oxoglutarate dehydrogenase E1 component, mitochondrial precursor, putative, expressed
HORVU2Hr1G070160	heavy metal-associated domain containing protein, expressed
HORVU2Hr1G070800	OsFBL16 - F-box domain and LRR containing protein, expressed
HORVU2Hr1G070810
HORVU2Hr1G070890	tRNA nucleotidyltransferase/polyA polymerase family protein, putative, expressed
HORVU2Hr1G070940	expressed protein
HORVU2Hr1G070950
HORVU2Hr1G071240	AML1, putative, expressed
HORVU2Hr1G071730
HORVU2Hr1G071750	protein binding protein, putative, expressed
HORVU2Hr1G071830	OTU-like cysteine protease family protein, putative, expressed
HORVU2Hr1G071840
HORVU2Hr1G071960	AMP-binding enzyme, putative, expressed
HORVU2Hr1G071970
HORVU2Hr1G071980
HORVU2Hr1G072000
HORVU2Hr1G071990
HORVU2Hr1G072080
HORVU2Hr1G072090	DUF677 domain containing protein, putative, expressed
HORVU2Hr1G072400	cytochrome P450, putative, expressed
HORVU2Hr1G072420	DNA-binding protein S1FA, putative, expressed
HORVU2Hr1G072500	1,4-alpha-glucan-branching enzyme, chloroplast precursor, putative, expressed
HORVU2Hr1G072510	retrotransposon protein, putative, unclassified
HORVU2Hr1G072520	expressed protein
HORVU2Hr1G072880	2Fe-2S iron-sulfur cluster binding domain containing protein, expressed
HORVU2Hr1G072890	glycosyl hydrolases family 17, putative, expressed
HORVU2Hr1G072930
HORVU2Hr1G072920
HORVU2Hr1G072940
HORVU2Hr1G072950
HORVU2Hr1G072960
HORVU2Hr1G072970
HORVU2Hr1G072990	expressed protein
HORVU2Hr1G072980
HORVU2Hr1G073000
HORVU2Hr1G073010
HORVU2Hr1G073360
HORVU2Hr1G073350
HORVU2Hr1G073380	expressed protein
HORVU2Hr1G073480	cyclin-dependent kinase A-2, putative, expressed
HORVU2Hr1G073780	transposon protein, putative, Mutator sub-class, expressed
HORVU2Hr1G073850	digalactosyldiacylglycerol synthase, chloroplast precursor, putative, expressed
HORVU2Hr1G074220	decarboxylase, putative, expressed
HORVU2Hr1G074430	protein kinase, putative, expressed
HORVU2Hr1G074440
HORVU2Hr1G074450
HORVU2Hr1G074960	CSLH2 - cellulose synthase-like family H, expressed
HORVU2Hr1G074970
HORVU2Hr1G075030	serine/threonine-protein kinase, putative, expressed
HORVU2Hr1G075480
HORVU2Hr1G075790	SLL1 protein, putative, expressed
HORVU2Hr1G075810	OsPDIL5-2 protein disulfide isomerase PDIL5-2, expressed
HORVU2Hr1G075800
HORVU2Hr1G075970	OsAPx7 - Stromal Ascorbate Peroxidase encoding gene 5,8, expressed
HORVU2Hr1G075980
HORVU2Hr1G075990
HORVU2Hr1G076140
HORVU2Hr1G076180	Regulator of chromosome condensation domain containing protein, expressed
HORVU2Hr1G076870	AIG1, putative, expressed
HORVU2Hr1G076880	peptide transporter PTR2, putative, expressed
HORVU2Hr1G077190	dehydration-responsive element-binding protein, putative, expressed
HORVU2Hr1G078510	lipoxygenase protein, putative, expressed
HORVU2Hr1G078520
HORVU2Hr1G078890	steroid nuclear receptor, ligand-binding, putative, expressed
HORVU2Hr1G078950
HORVU2Hr1G079300
HORVU2Hr1G079370
HORVU2Hr1G079490
HORVU2Hr1G079730
HORVU2Hr1G079780	expressed protein
HORVU2Hr1G079790	transporter family protein, putative, expressed
HORVU2Hr1G079830	endoplasmic reticulum-Golgi intermediate compartment protein 3, putative, expressed
HORVU2Hr1G079920	chlorophyll A-B binding protein, putative, expressed
HORVU2Hr1G080050	aldose 1-epimerase, putative, expressed
HORVU2Hr1G080430
HORVU2Hr1G080460	no apical meristem protein, putative, expressed
HORVU2Hr1G080490	OsMADS27 - MADS-box family gene with MIKCc type-box, expressed
HORVU2Hr1G080500
HORVU2Hr1G080760
HORVU2Hr1G080750
HORVU2Hr1G080910	protein binding protein, putative, expressed
HORVU2Hr1G080900
HORVU2Hr1G080920
HORVU2Hr1G081000
HORVU2Hr1G081270
HORVU2Hr1G081280
HORVU2Hr1G081320	cell division protease ftsH homolog 4, putative, expressed
HORVU2Hr1G081880	DCL, chloroplast precursor, putative, expressed
HORVU2Hr1G081930	RNA recognition motif containing protein, putative, expressed
HORVU2Hr1G081940
HORVU2Hr1G082090	cation efflux family protein, putative, expressed
HORVU2Hr1G082080	cation efflux family protein, putative, expressed
HORVU2Hr1G082660	glycosyl transferase family 17 protein, putative, expressed
HORVU2Hr1G083710	steroid nuclear receptor, ligand-binding, putative, expressed
HORVU2Hr1G083780	kelch repeat protein, putative, expressed
HORVU2Hr1G083940	OsSub32 - Putative Subtilisin homologue, expressed
HORVU2Hr1G084110	DEAD-box ATP-dependent RNA helicase, putative, expressed
HORVU2Hr1G084640	lipase, putative, expressed
HORVU2Hr1G084890	ethylene-responsive protein related, putative, expressed
HORVU2Hr1G084880
HORVU2Hr1G084930	serine/threonine-protein kinase GCN2, putative, expressed
HORVU2Hr1G084940
HORVU2Hr1G084950
HORVU2Hr1G084980	CRS1/YhbY domain containing protein, putative, expressed
HORVU2Hr1G085000	B-box zinc finger family protein, putative, expressed
HORVU2Hr1G084990
HORVU2Hr1G085830	autophagy-related protein 10, putative, expressed
HORVU2Hr1G086400	CorA-like magnesium transporter protein, putative, expressed
HORVU2Hr1G086710	AT hook motif family protein, expressed
HORVU2Hr1G086980	regulatory subunit, putative, expressed
HORVU2Hr1G087370	uncharacterized protein At4g06744 precursor, putative, expressed
HORVU2Hr1G087580	receptor-like protein kinase precursor, putative, expressed
HORVU2Hr1G087570
HORVU2Hr1G087630	expressed protein
HORVU2Hr1G087990	MYB family transcription factor, putative, expressed
HORVU2Hr1G088120	suppressor of stem-loop protein 1, putative, expressed
HORVU2Hr1G088130
HORVU2Hr1G088140	suppressor of stem-loop protein 1, putative, expressed
HORVU2Hr1G088170	Ser/Thr protein phosphatase family protein, putative, expressed
HORVU2Hr1G088270	Dicer, putative, expressed
HORVU2Hr1G088280
HORVU2Hr1G088290
HORVU2Hr1G088310
HORVU2Hr1G088320
HORVU2Hr1G088330
HORVU2Hr1G088860	WAX2, putative, expressed
HORVU2Hr1G089290
HORVU2Hr1G089300
HORVU2Hr1G089440	phenylalanine ammonia-lyase, putative, expressed
HORVU2Hr1G089570
HORVU2Hr1G089630	pentatricopeptide, putative, expressed
HORVU2Hr1G089640	transporter-related, putative, expressed
HORVU2Hr1G089660	auxin response factor, putative, expressed
HORVU2Hr1G089670	auxin response factor, putative, expressed
HORVU2Hr1G089800
HORVU2Hr1G089820	aquaporin protein, putative, expressed
HORVU2Hr1G089810
HORVU2Hr1G089830	PPR repeat domain containing protein, putative, expressed
HORVU2Hr1G089880
HORVU2Hr1G089840
HORVU2Hr1G089850
HORVU2Hr1G089860
HORVU2Hr1G089870
HORVU2Hr1G089890
HORVU2Hr1G089950	expressed protein
HORVU2Hr1G089940	aquaporin protein, putative, expressed
HORVU2Hr1G090410	UDP-glucoronosyl and UDP-glucosyl transferase domain containing protein, expressed
HORVU2Hr1G090420
HORVU2Hr1G090690	GEM, putative, expressed
HORVU2Hr1G090730	GEM, putative, expressed
HORVU2Hr1G090740	GEM, putative, expressed
HORVU2Hr1G090760	GEM, putative, expressed
HORVU2Hr1G090780
HORVU2Hr1G090800	mitochondrial carrier protein, putative, expressed
HORVU2Hr1G090860
HORVU2Hr1G090970	AP2 domain containing protein, expressed
HORVU2Hr1G091190	transporter family protein, putative, expressed
HORVU2Hr1G091590	MYB family transcription factor, putative, expressed
HORVU2Hr1G091840	EF hand family protein, expressed
HORVU2Hr1G091850	DNA binding protein, putative, expressed
HORVU2Hr1G092230	expressed protein
HORVU2Hr1G092430	src homology-3 domain protein 3, putative, expressed
HORVU2Hr1G092530	aldehyde dehydrogenase, putative, expressed
HORVU2Hr1G092540	aldehyde dehydrogenase, putative, expressed
HORVU2Hr1G092550
HORVU2Hr1G092810	transposon protein, putative, unclassified, expressed
HORVU2Hr1G092840	placental protein 11 precursor, putative, expressed
HORVU2Hr1G092850	protein kinase domain containing protein, expressed
HORVU2Hr1G092830
HORVU2Hr1G092960	RNA recognition motif containing protein, expressed
HORVU2Hr1G093450
HORVU2Hr1G093440
HORVU2Hr1G093460
HORVU2Hr1G093930	B3 DNA binding domain containing protein, expressed
HORVU2Hr1G093920
HORVU2Hr1G094030	ubiquitin-conjugating enzyme, putative, expressed
HORVU2Hr1G094220	nitrilase-associated protein, putative, expressed
HORVU2Hr1G095390	dof zinc finger domain containing protein, putative, expressed
HORVU2Hr1G095410	WD-40 repeat family protein, putative, expressed
HORVU2Hr1G095490	gamma-tubulin complex component 6, putative, expressed
HORVU2Hr1G095730
HORVU2Hr1G096100	growth regulator related protein, putative, expressed
HORVU2Hr1G096090
HORVU2Hr1G096110
HORVU2Hr1G096180	DUF630/DUF632 domains containing protein, putative, expressed
HORVU2Hr1G096320
HORVU2Hr1G096760	acyl-CoA thioesterase 2, putative, expressed
HORVU2Hr1G096770
HORVU2Hr1G096810	anthocyanin regulatory Lc protein, putative, expressed
HORVU2Hr1G097080	beige/BEACH domain containing protein, expressed
HORVU2Hr1G097250	OsSCP19 - Putative Serine Carboxypeptidase homologue, expressed
HORVU2Hr1G097270	OsSCP56 - Putative Serine Carboxypeptidase homologue, expressed
HORVU2Hr1G097260
HORVU2Hr1G097580	OsSPL7 - SBP-box gene family member, expressed
HORVU2Hr1G097590	OsSPL7 - SBP-box gene family member, expressed
HORVU2Hr1G097640	zinc finger protein, putative, expressed
HORVU2Hr1G097670	PAP fibrillin family domain containing protein, expressed
HORVU2Hr1G097830
HORVU2Hr1G097860
HORVU2Hr1G097940	homeobox associated leucine zipper, putative, expressed
HORVU2Hr1G098080	ethylene-responsive element-binding protein, putative, expressed
HORVU2Hr1G098070	expressed protein
HORVU2Hr1G098090
HORVU2Hr1G098650	retrotransposon protein, putative, unclassified, expressed
HORVU2Hr1G098800	lecithine cholesterol acyltransferase, putative, expressed
HORVU2Hr1G099200	methyl-CpG binding domain containing protein, putative, expressed
HORVU2Hr1G099240	expressed protein
HORVU2Hr1G099230	ribosomal protein S17, putative, expressed
HORVU2Hr1G100090	transporter family protein, putative, expressed
HORVU2Hr1G100110	transferase family domain containing protein, expressed
HORVU2Hr1G100350
HORVU2Hr1G100420	OsHKT1;4 - Na+ transporter, expressed
HORVU2Hr1G100430
HORVU2Hr1G100650
HORVU2Hr1G100750	glycosyl hydrolase family 47 domain contain protein, expressed
HORVU2Hr1G100760
HORVU2Hr1G101090	leucine rich repeat containing protein, expressed
HORVU2Hr1G101360	aldose 1-epimerase, putative, expressed
HORVU2Hr1G101370	zinc finger, C3HC4 type domain containing protein, expressed
HORVU2Hr1G101390	aldose 1-epimerase, putative, expressed
HORVU2Hr1G101400
HORVU2Hr1G101470	pentatricopeptide, putative, expressed
HORVU2Hr1G101490
HORVU2Hr1G101750	Disease resistance/zinc finger/chromosome condensation-like region protein, putative, expressed
HORVU2Hr1G101760	GPR89A, putative, expressed
HORVU2Hr1G101790	EF hand family protein, putative, expressed
HORVU2Hr1G101800	expressed protein
HORVU2Hr1G101980	transposon protein, putative, unclassified, expressed
HORVU2Hr1G102200	ENTH domain containing protein, expressed
HORVU2Hr1G102580	wall-associated kinase 1, putative, expressed
HORVU2Hr1G103340	NBS-LRR disease resistance protein, putative, expressed
HORVU2Hr1G103350	NBS-LRR disease resistance protein, putative, expressed
HORVU2Hr1G103390
HORVU2Hr1G103380
HORVU2Hr1G103580	SIT4 phosphatase-associated protein domain containing protein, expressed
HORVU2Hr1G103620	ABC transporter family protein, putative, expressed
HORVU2Hr1G103710	expressed protein
HORVU2Hr1G103720
HORVU2Hr1G103780	TKL_IRAK_CrRLK1L-1.9 - The CrRLK1L-1 subfamily has homology to the CrRLK1L homolog, expressed
HORVU2Hr1G103790
HORVU2Hr1G103880	OsFBK15 - F-box domain and kelch repeat containing protein, expressed
HORVU2Hr1G103870
HORVU2Hr1G104550	ZR1 protein, putative, expressed
HORVU2Hr1G104580	MYB family transcription factor, putative, expressed
HORVU2Hr1G104880	zinc finger family protein, putative, expressed
HORVU2Hr1G104950	DUF581 domain containing protein, expressed
HORVU2Hr1G105010	DUF581 domain containing protein, expressed
HORVU2Hr1G105020
HORVU2Hr1G105100
HORVU2Hr1G105380	Brix domain containing protein, putative, expressed
HORVU2Hr1G105430	multidrug resistance-associated protein, putative, expressed
HORVU2Hr1G105510	ABC transporter family protein, putative, expressed
HORVU2Hr1G105570	OsFBX150 - F-box domain containing protein, expressed
HORVU2Hr1G106090	phosphoenolpyruvate carboxykinase, putative, expressed
HORVU2Hr1G106160
HORVU2Hr1G106380	RNA recognition motif, putative, expressed
HORVU2Hr1G106390
HORVU2Hr1G106400	MYB family transcription factor, putative, expressed
HORVU2Hr1G107460	LTPL26 - Protease inhibitor/seed storage/LTP family protein precursor, expressed
HORVU2Hr1G107440
HORVU2Hr1G107450
HORVU2Hr1G107760	phosphatidylinositol-4-phosphate 5-kinase, putative, expressed
HORVU2Hr1G107770
HORVU2Hr1G107830	cyclin, putative, expressed
HORVU2Hr1G108040
HORVU2Hr1G108110	leucoanthocyanidin reductase, putative, expressed
HORVU2Hr1G108150	glycosyltransferase protein, putative, expressed
HORVU2Hr1G108320	RNA methyltransferase protein, putative, expressed
HORVU2Hr1G108990	expressed protein
HORVU2Hr1G109080	glycosyl hydrolases, putative, expressed
HORVU2Hr1G109140
HORVU2Hr1G109590	transferase family protein, putative, expressed
HORVU2Hr1G109880
HORVU2Hr1G109890
HORVU2Hr1G110410	expressed protein
HORVU2Hr1G110420	OsSAUR22 - Auxin-responsive SAUR gene family member, expressed
HORVU2Hr1G110450
HORVU2Hr1G110500	bZIP transcription factor, putative, expressed
HORVU2Hr1G110590	MEE34, putative, expressed
HORVU2Hr1G110580	mediator of RNA polymerase II transcription subunit 7, putative, expressed
HORVU2Hr1G110600	BSD domain-containing protein, putative, expressed
HORVU2Hr1G110610	S4 domain containing protein, putative, expressed
HORVU2Hr1G110900	STE_MEKK_ste11_MAP3K.1 - STE kinases include homologs to sterile 7, sterile 11 and sterile 20 from yeast, expressed
HORVU2Hr1G110910
HORVU2Hr1G110920
HORVU2Hr1G111050	ABC1 family domain containing protein, putative, expressed
HORVU2Hr1G111100
HORVU2Hr1G111110	expressed protein
HORVU2Hr1G111230	pelota, putative, expressed
HORVU2Hr1G111620	OsSPL8 - SBP-box gene family member, expressed
HORVU2Hr1G111630
HORVU2Hr1G111640	plasma membrane ATPase, putative, expressed
HORVU2Hr1G111840	glutathione S-transferase, putative, expressed
HORVU2Hr1G111850
HORVU2Hr1G111940
HORVU2Hr1G112050	protein kinase domain containing protein, expressed
HORVU2Hr1G112260	NADPH reductase, putative, expressed
HORVU2Hr1G112270
HORVU2Hr1G112320	phosphatidylinositol transfer, putative, expressed
HORVU2Hr1G112360	zinc-finger protein, putative, expressed
HORVU2Hr1G112830	nuclease PA3, putative, expressed
HORVU2Hr1G113000	expressed protein
HORVU2Hr1G113050	sulfate transporter, putative, expressed
HORVU2Hr1G113060	OsWAK55 - OsWAK receptor-like protein kinase, expressed
HORVU2Hr1G113100	OsWAK54 - OsWAK short gene, expressed
HORVU2Hr1G113110	transferase family protein, putative, expressed
HORVU2Hr1G113350
HORVU2Hr1G113460	oryzain beta chain precursor, putative, expressed
HORVU2Hr1G113540	receptor kinase, putative, expressed
HORVU2Hr1G113530
HORVU2Hr1G113890
HORVU2Hr1G113900
HORVU2Hr1G113930	zinc finger, C3HC4 type domain containing protein, expressed
HORVU2Hr1G113940	AP2 domain containing protein, expressed
HORVU2Hr1G114750	SPOC domain containing protein, putative, expressed
HORVU2Hr1G114820
HORVU2Hr1G114900	expressed protein
HORVU2Hr1G114890
HORVU2Hr1G115180	multidrug resistance protein, putative, expressed
HORVU2Hr1G115210	RNA recognition motif containing protein, putative, expressed
HORVU2Hr1G115240	bHLH family protein, putative, expressed
HORVU2Hr1G115230
HORVU2Hr1G115250
HORVU2Hr1G115690	ELMO/CED-12 family protein, putative, expressed
HORVU2Hr1G115700	shikimate kinase, putative, expressed
HORVU2Hr1G115710
HORVU2Hr1G115830	expressed protein
HORVU2Hr1G116060	POLGAMMA2, putative, expressed
HORVU2Hr1G116300	nuclease PA3, putative, expressed
HORVU2Hr1G116320	glycosyl transferase 8 domain containing protein, putative, expressed
HORVU2Hr1G116330
HORVU2Hr1G116390	chalcone synthase, putative, expressed
HORVU2Hr1G116880	serine/threonine-protein kinase receptor precursor, putative, expressed
HORVU2Hr1G117230
HORVU2Hr1G117260	expressed protein
HORVU2Hr1G117290	serine/threonine-protein kinase receptor precursor, putative, expressed
HORVU2Hr1G117500
HORVU2Hr1G117510
HORVU2Hr1G117610	CAMK_KIN1/SNF1/Nim1_like.23 - CAMK includes calcium/calmodulin depedent protein kinases, expressed
HORVU2Hr1G118410	2-aminoethanethiol dioxygenase, putative, expressed
HORVU2Hr1G118390	jacalin-like lectin domain containing protein, expressed
HORVU2Hr1G118720
HORVU2Hr1G118740	smr domain containing protein, expressed
HORVU2Hr1G118730
HORVU2Hr1G119110
HORVU2Hr1G119120
HORVU2Hr1G119140
HORVU2Hr1G119180	BTBT3 - Bric-a-Brac, Tramtrack, Broad Complex BTB domain with tetratricopeptide repeats, expressed
HORVU2Hr1G119310	elongation factor Tu, putative, expressed
HORVU2Hr1G119680
HORVU2Hr1G119690
HORVU2Hr1G119670
HORVU2Hr1G119700
HORVU2Hr1G120060	zinc finger, RING-type, putative, expressed
HORVU2Hr1G120200	BTBN13 - Bric-a-Brac, Tramtrack, Broad Complex BTB domain with non-phototropic hypocotyl 3 NPH3 and coiled-coil domains, expressed
HORVU2Hr1G120490	OsRR6 type-A response regulator, expressed
HORVU2Hr1G120580	expressed protein
HORVU2Hr1G120830	phytosulfokine receptor precursor, putative, expressed
HORVU2Hr1G120850	expressed protein
HORVU2Hr1G122810	stripe rust resistance protein Yr10, putative, expressed
HORVU2Hr1G123150	ATP-binding cassette sub-family E member 1, putative, expressed
HORVU2Hr1G123220	hydrolase, NUDIX family, domain containing protein, expressed
HORVU2Hr1G123320	exo70 exocyst complex subunit, putative, expressed
HORVU2Hr1G123350
HORVU2Hr1G123360
HORVU2Hr1G123370	harpin-induced protein 1 domain containing protein, expressed
HORVU2Hr1G123460	pectinesterase, putative, expressed
HORVU2Hr1G123570	expressed protein
HORVU2Hr1G123580
HORVU2Hr1G123680
HORVU2Hr1G123750	glutathione peroxidase domain containing protein, expressed
HORVU2Hr1G123760	anthranilate phosphoribosyltransferase, putative, expressed
HORVU2Hr1G124000	tRNA-specific adenosine deaminase 1, putative, expressed
HORVU2Hr1G124010	expressed protein
HORVU2Hr1G124050
HORVU2Hr1G124060
HORVU2Hr1G124110	cleavage and polyadenylation specificity factor subunit 5, putative, expressed
HORVU2Hr1G124610
HORVU2Hr1G124620
HORVU2Hr1G124870	expressed protein
HORVU2Hr1G124880	OsFBT6 - F-box and tubby domain containing protein, expressed
HORVU2Hr1G124890
HORVU2Hr1G125570
HORVU2Hr1G125560
HORVU2Hr1G125720
HORVU2Hr1G126040	no apical meristem protein, putative, expressed
HORVU2Hr1G126050
HORVU2Hr1G126060
HORVU2Hr1G126080	no apical meristem protein, putative, expressed
HORVU2Hr1G126710
HORVU2Hr1G126730	anthranilate phosphoribosyltransferase, putative, expressed
HORVU2Hr1G126750	retrotransposon protein, putative, unclassified, expressed
HORVU3Hr1G000110	wall-associated receptor kinase-like 22 precursor, putative, expressed
HORVU3Hr1G000120	OsSub6 - Putative Subtilisin homologue, expressed
HORVU3Hr1G000170	helix-loop-helix DNA-binding domain containing protein, expressed
HORVU3Hr1G000350	protein kinase domain containing protein, expressed
HORVU3Hr1G000580	HD domain containing protein 2, putative, expressed
HORVU3Hr1G000830
HORVU3Hr1G000840
HORVU3Hr1G001090
HORVU3Hr1G001110
HORVU3Hr1G001120
HORVU3Hr1G001080
HORVU3Hr1G001170
HORVU3Hr1G001260
HORVU3Hr1G001380	Leucine Rich Repeat family protein, expressed
HORVU3Hr1G001430	ELF7, putative, expressed
HORVU3Hr1G001550
HORVU3Hr1G001670	dephospho-CoA kinase, putative, expressed
HORVU3Hr1G001680	targeting protein for Xklp2, putative, expressed
HORVU3Hr1G002060	wax synthase, putative, expressed
HORVU3Hr1G002070	receptor kinase ORK10, putative, expressed
HORVU3Hr1G002080	Ser/Thr receptor-like kinase, putative, expressed
HORVU3Hr1G002690
HORVU3Hr1G002680
HORVU3Hr1G002710	auxin-induced protein 5NG4, putative, expressed
HORVU3Hr1G002840	glycosyltransferase, putative, expressed
HORVU3Hr1G003040	glycosyltransferase protein, putative, expressed
HORVU3Hr1G003050	decarboxylase, putative, expressed
HORVU3Hr1G003110	glycosyltransferase protein, putative, expressed
HORVU3Hr1G003150	sodium/hydrogen exchanger 7, putative, expressed
HORVU3Hr1G003410	indole-3-glycerol phosphate lyase, chloroplast precursor, putative, expressed
HORVU3Hr1G003440
HORVU3Hr1G003470	expressed protein
HORVU3Hr1G003460
HORVU3Hr1G003840
HORVU3Hr1G003910	expressed protein
HORVU3Hr1G003920	cysteine-rich receptor-like protein kinase 7 precursor, putative, expressed
HORVU3Hr1G004100	MLA6 protein, putative, expressed
HORVU3Hr1G004300	BBTI5 - Bowman-Birk type bran trypsin inhibitor precursor, expressed
HORVU3Hr1G005270	seven in absentia protein family domain containing protein, expressed
HORVU3Hr1G005780	xylosyltransferase, putative, expressed
HORVU3Hr1G005790
HORVU3Hr1G005810	decarboxylase, putative, expressed
HORVU3Hr1G005900
HORVU3Hr1G006040	chalcone synthase, putative, expressed
HORVU3Hr1G006830	expressed protein
HORVU3Hr1G006930	hsp20/alpha crystallin family protein, putative, expressed
HORVU3Hr1G006940	hsp20/alpha crystallin family protein, putative, expressed
HORVU3Hr1G007050
HORVU3Hr1G007060	ZOS1-03 - C2H2 zinc finger protein, expressed
HORVU3Hr1G007280	fatty acid hydroxylase, putative, expressed
HORVU3Hr1G007460	glycosyl hydrolase family 10 protein, putative, expressed
HORVU3Hr1G007470	glycosyl hydrolase family 10 protein, putative, expressed
HORVU3Hr1G008430	lipid phosphatase protein, putative, expressed
HORVU3Hr1G008880
HORVU3Hr1G008870
HORVU3Hr1G009370	LTPL10 - Protease inhibitor/seed storage/LTP family protein precursor, expressed
HORVU3Hr1G009360	LTPL10 - Protease inhibitor/seed storage/LTP family protein precursor, expressed
HORVU3Hr1G009390
HORVU3Hr1G009410
HORVU3Hr1G009400
HORVU3Hr1G009460
HORVU3Hr1G009470
HORVU3Hr1G009490	LTPL10 - Protease inhibitor/seed storage/LTP family protein precursor, expressed
HORVU3Hr1G009520	LTPL10 - Protease inhibitor/seed storage/LTP family protein precursor, expressed
HORVU3Hr1G009510	LTPL10 - Protease inhibitor/seed storage/LTP family protein precursor, expressed
HORVU3Hr1G009530
HORVU3Hr1G009860
HORVU3Hr1G009870
HORVU3Hr1G009960	COBRA-like protein precursor, putative, expressed
HORVU3Hr1G010030	repressor of RNA polymerase III transcription MAF1, putative, expressed
HORVU3Hr1G010460	peptidase M50 family protein, putative, expressed
HORVU3Hr1G010470	retrotransposon protein, putative, unclassified, expressed
HORVU3Hr1G010530	14-3-3 protein, putative, expressed
HORVU3Hr1G010570	peptide transporter PTR2, putative, expressed
HORVU3Hr1G010600	MYB family transcription factor, putative, expressed
HORVU3Hr1G010800	ras-related protein, putative, expressed
HORVU3Hr1G010810
HORVU3Hr1G012520	GRAS family transcription factor containing protein, expressed
HORVU3Hr1G012950	IWS1 C-terminus family protein, putative, expressed
HORVU3Hr1G013050
HORVU3Hr1G013350	triosephosphate isomerase, cytosolic, putative, expressed
HORVU3Hr1G013370	tetratricopeptide repeat containing protein, putative, expressed
HORVU3Hr1G013400	thioesterase family protein, putative, expressed
HORVU3Hr1G013410	expressed protein
HORVU3Hr1G013680	Core histone H2A/H2B/H3/H4 domain containing protein, putative, expressed
HORVU3Hr1G013690	inner membrane protein, putative, expressed
HORVU3Hr1G013720	geranylgeranyl transferase type-1 subunit beta, putative, expressed
HORVU3Hr1G013910	asparagine synthetase, putative, expressed
HORVU3Hr1G014000
HORVU3Hr1G014060	ethylene-responsive protein related, putative, expressed
HORVU3Hr1G014070
HORVU3Hr1G014090	no apical meristem protein, putative, expressed
HORVU3Hr1G014140	No apical meristem protein, putative, expressed
HORVU3Hr1G014190	expressed protein
HORVU3Hr1G014300
HORVU3Hr1G014850	expressed protein
HORVU3Hr1G014960	expressed protein
HORVU3Hr1G015050	peptidase, putative, expressed
HORVU3Hr1G015060	snurportin-1, putative, expressed
HORVU3Hr1G016560
HORVU3Hr1G016570
HORVU3Hr1G016630	RST1, putative, expressed
HORVU3Hr1G016650
HORVU3Hr1G016640
HORVU3Hr1G016660
HORVU3Hr1G016670
HORVU3Hr1G016680
HORVU3Hr1G016750
HORVU3Hr1G016730
HORVU3Hr1G016740
HORVU3Hr1G016770
HORVU3Hr1G016760	expressed protein
HORVU3Hr1G016800	glycosyl hydrolases family 16, putative, expressed
HORVU3Hr1G016820	glycosyl hydrolases family 16, putative, expressed
HORVU3Hr1G016830	glycosyl hydrolases family 16, putative, expressed
HORVU3Hr1G016850	glycosyl hydrolases family 16, putative, expressed
HORVU3Hr1G016940	MYB family transcription factor, putative, expressed
HORVU3Hr1G017100	hydrolase, alpha/beta fold family protein, putative, expressed
HORVU3Hr1G017110
HORVU3Hr1G017150	WD40-like domain containing protein, putative, expressed
HORVU3Hr1G017160	zinc finger, C3HC4 type family protein, expressed
HORVU3Hr1G017170
HORVU3Hr1G017330	amino acid permease family protein, putative, expressed
HORVU3Hr1G017560	transporter-related, putative, expressed
HORVU3Hr1G017570	expressed protein
HORVU3Hr1G017590	expressed protein
HORVU3Hr1G017600	phosphatidylinositolglycan-related, putative, expressed
HORVU3Hr1G018690	lectin-like receptor kinase, putative, expressed
HORVU3Hr1G018810	fasciclin domain containing protein, expressed
HORVU3Hr1G018850	DEAD-box ATP-dependent RNA helicase, putative, expressed
HORVU3Hr1G018840	RNA binding protein, putative, expressed
HORVU3Hr1G018860	cytochrome P450, putative, expressed
HORVU3Hr1G018880
HORVU3Hr1G019010	translation initiation factor SUI1, putative, expressed
HORVU3Hr1G019000
HORVU3Hr1G019050
HORVU3Hr1G019260	myb-like DNA-binding domain containing protein, expressed
HORVU3Hr1G019490
HORVU3Hr1G019480	Myb transcription factor, putative, expressed
HORVU3Hr1G019930
HORVU3Hr1G019940
HORVU3Hr1G020310	DDT domain containing protein, putative, expressed
HORVU3Hr1G020470	ubiquitin-conjugating enzyme, putative, expressed
HORVU3Hr1G020880	endonuclease/exonuclease/phosphatase family domain containing protein, expressed
HORVU3Hr1G020890
HORVU3Hr1G021120	WRKY102, expressed
HORVU3Hr1G022000	EMB2410, putative, expressed
HORVU3Hr1G022020	early fruit mRNA, putative, expressed
HORVU3Hr1G022030	syntaxin, putative, expressed
HORVU3Hr1G022050
HORVU3Hr1G022040
HORVU3Hr1G022280
HORVU3Hr1G022340	transferase family protein, putative, expressed
HORVU3Hr1G022350	valyl-tRNA synthetase, putative, expressed
HORVU3Hr1G022550	transposon protein, putative, unclassified, expressed
HORVU3Hr1G022660	bromodomain domain containing protein, expressed
HORVU3Hr1G022690
HORVU3Hr1G022680
HORVU3Hr1G022700
HORVU3Hr1G022800	pleiotropic drug resistance protein, putative, expressed
HORVU3Hr1G022810
HORVU3Hr1G022820
HORVU3Hr1G023780	transferase family protein, putative, expressed
HORVU3Hr1G023910	cytochrome P450 72A1, putative, expressed
HORVU3Hr1G023900
HORVU3Hr1G024180	MBTB44 - Bric-a-Brac, Tramtrack, Broad Complex BTB domain with Meprin and TRAF Homology MATH domain, expressed
HORVU3Hr1G024400	glyoxalase family protein, putative, expressed
HORVU3Hr1G026020	CGMC_GSK.2 - CGMC includes CDA, MAPK, GSK3, and CLKC kinases, expressed
HORVU3Hr1G026610	expressed protein
HORVU3Hr1G026620	expressed protein
HORVU3Hr1G026780
HORVU3Hr1G026790
HORVU3Hr1G027340
HORVU3Hr1G027350
HORVU3Hr1G027360
HORVU3Hr1G027430	cytokinin dehydrogenase precursor, putative, expressed
HORVU3Hr1G027460	cytokinin dehydrogenase precursor, putative, expressed
HORVU3Hr1G027650	TTL1, putative, expressed
HORVU3Hr1G027970	powdery mildew resistant protein 5, putative, expressed
HORVU3Hr1G027980
HORVU3Hr1G028000	GDSL-like lipase/acylhydrolase, putative, expressed
HORVU3Hr1G028060
HORVU3Hr1G028070
HORVU3Hr1G028110
HORVU3Hr1G028120
HORVU3Hr1G028580	OsFBL31 - F-box domain and LRR containing protein, expressed
HORVU3Hr1G028550	ATP-dependent RNA helicase, putative, expressed
HORVU3Hr1G028630
HORVU3Hr1G028640
HORVU3Hr1G028780	DUF538 domain containing protein, putative, expressed
HORVU3Hr1G029020	O-sialoglycoprotein endopeptidase, putative, expressed
HORVU3Hr1G029070
HORVU3Hr1G029210	SCAR-like protein 2, putative, expressed
HORVU3Hr1G029670	OsGH3.3 - Probable indole-3-acetic acid-amido synthetase, expressed
HORVU3Hr1G029760	expressed protein
HORVU3Hr1G029770	glycerol-3-phosphate acyltransferase, putative, expressed
HORVU3Hr1G029780
HORVU3Hr1G029980
HORVU3Hr1G030910	ras-related protein, putative, expressed
HORVU3Hr1G030920
HORVU3Hr1G030930
HORVU3Hr1G031730	ubiquitin-conjugating enzyme E2, putative, expressed
HORVU3Hr1G031980	retrotransposon protein, putative, LINE subclass, expressed
HORVU3Hr1G031990
HORVU3Hr1G032000
HORVU3Hr1G032120
HORVU3Hr1G032130
HORVU3Hr1G032150
HORVU3Hr1G032140
HORVU3Hr1G032480	dnaJ domain containing protein, expressed
HORVU3Hr1G032490	DUF250 domain containing protein, putative, expressed
HORVU3Hr1G032860
HORVU3Hr1G032880
HORVU3Hr1G032900
HORVU3Hr1G032870
HORVU3Hr1G032890
HORVU3Hr1G033790	BRASSINOSTEROID INSENSITIVE 1 precursor, putative, expressed
HORVU3Hr1G034290	expressed protein
HORVU3Hr1G035230	FHA domain containing protein, putative, expressed
HORVU3Hr1G035650	RALFL9 - Rapid ALkalinization Factor RALF family protein precursor, expressed
HORVU3Hr1G035730	HOTHEAD precursor, putative, expressed
HORVU3Hr1G035740
HORVU3Hr1G036020	kinesin motor domain containing protein, putative, expressed
HORVU3Hr1G036500
HORVU3Hr1G036600	transmembrane protein 136, putative, expressed
HORVU3Hr1G036610
HORVU3Hr1G036860	peroxidase precursor, putative, expressed
HORVU3Hr1G036880	peroxidase precursor, putative, expressed
HORVU3Hr1G036870	PPR repeat containing protein, expressed
HORVU3Hr1G037820
HORVU3Hr1G037830
HORVU3Hr1G037850
HORVU3Hr1G037860
HORVU3Hr1G038010	OsCam1-3 - Calmodulin, expressed
HORVU3Hr1G038050	DNA gyrase subunit B, chloroplast/mitochondrial precursor, putative, expressed
HORVU3Hr1G039570
HORVU3Hr1G039760	lipase class 3 family protein, putative, expressed
HORVU3Hr1G040110
HORVU3Hr1G040120
HORVU3Hr1G040130
HORVU3Hr1G041560	acyltransferase, putative, expressed
HORVU3Hr1G041570
HORVU3Hr1G041580
HORVU3Hr1G041640	lipase class 3 family protein, putative, expressed
HORVU3Hr1G041740
HORVU3Hr1G041900	CRS2-associated factor 1, chloroplast precursor, putative, expressed
HORVU3Hr1G041910
HORVU3Hr1G041920
HORVU3Hr1G042210
HORVU3Hr1G042220
HORVU3Hr1G042230
HORVU3Hr1G042330
HORVU3Hr1G042380
HORVU3Hr1G042390
HORVU3Hr1G042410
HORVU3Hr1G042440	natural resistance-associated macrophage protein, putative, expressed
HORVU3Hr1G042480
HORVU3Hr1G042600	GLUCAN SYNTHASE-LIKE protein, putative, expressed
HORVU3Hr1G042680	expressed protein
HORVU3Hr1G042730
HORVU3Hr1G042740
HORVU3Hr1G042790	transcription factor, putative, expressed
HORVU3Hr1G042810
HORVU3Hr1G043310
HORVU3Hr1G043320	B3 DNA binding domain containing protein, expressed
HORVU3Hr1G043300	major facilitator superfamily antiporter, putative, expressed
HORVU3Hr1G043330
HORVU3Hr1G043390	nodal modulator 1 precursor, putative, expressed
HORVU3Hr1G043440	mov34/MPN/PAD-1 family protein, expressed
HORVU3Hr1G043480
HORVU3Hr1G043530	tetratricopeptide repeat protein 5, putative, expressed
HORVU3Hr1G043800	mitochondrial carrier protein, putative, expressed
HORVU3Hr1G043930	uncharacterized protein sll0194, putative, expressed
HORVU3Hr1G044070
HORVU3Hr1G044550	Ser/Thr protein phosphatase family protein, putative, expressed
HORVU3Hr1G044560
HORVU3Hr1G044780	protein transport protein-related, putative, expressed
HORVU3Hr1G045150	miro, putative, expressed
HORVU3Hr1G045480	bifunctional 3-dehydroquinate dehydratase/shikimate dehydrogenase,chloroplast precursor, putative, expressed
HORVU3Hr1G045590
HORVU3Hr1G045600
HORVU3Hr1G045580
HORVU3Hr1G045680	bacterial transferase hexapeptide domain containing protein, expressed
HORVU3Hr1G046180	expressed protein
HORVU3Hr1G046210
HORVU3Hr1G046220
HORVU3Hr1G046280	ATP-binding region, ATPase-like domain containing protein, expressed
HORVU3Hr1G046630	retrotransposon protein, putative, unclassified
HORVU3Hr1G046650
HORVU3Hr1G046640
HORVU3Hr1G047150
HORVU3Hr1G047160	protein phosphatase 2C containing protein, expressed
HORVU3Hr1G047320	peptide-N4-asparagine amidase A, putative, expressed
HORVU3Hr1G047300
HORVU3Hr1G047310
HORVU3Hr1G047600
HORVU3Hr1G047980	expressed protein
HORVU3Hr1G047910
HORVU3Hr1G048010
HORVU3Hr1G048020
HORVU3Hr1G048770	helix-loop-helix DNA-binding domain containing protein, expressed
HORVU3Hr1G048760
HORVU3Hr1G048910
HORVU3Hr1G048920
HORVU3Hr1G049470
HORVU3Hr1G050010	SCD1, putative, expressed
HORVU3Hr1G050120
HORVU3Hr1G050290	myosin, putative, expressed
HORVU3Hr1G050820	cleavage and polyadenylation specificity factor, putative, expressed
HORVU3Hr1G050830
HORVU3Hr1G050850
HORVU3Hr1G050840
HORVU3Hr1G050990	vacuolar ATP synthase subunit d, putative, expressed
HORVU3Hr1G051000	hsp20/alpha crystallin family protein, putative, expressed
HORVU3Hr1G051150	S1 RNA binding domain containing protein, expressed
HORVU3Hr1G051430	expressed protein
HORVU3Hr1G051460	DEFL46 - Defensin and Defensin-like DEFL family, expressed
HORVU3Hr1G051470
HORVU3Hr1G051480
HORVU3Hr1G051530	ribosomal protein L25, putative, expressed
HORVU3Hr1G051540	DUF581 domain containing protein, expressed
HORVU3Hr1G051850	dnaJ domain containing protein, expressed
HORVU3Hr1G051940
HORVU3Hr1G051960
HORVU3Hr1G051970
HORVU3Hr1G052570	expressed protein
HORVU3Hr1G052580
HORVU3Hr1G052780	anthranilate phosphoribosyltransferase, chloroplast precursor, putative, expressed
HORVU3Hr1G052790
HORVU3Hr1G052880	mitochondrial chaperone BCS1, putative, expressed
HORVU3Hr1G052900
HORVU3Hr1G053240
HORVU3Hr1G053570
HORVU3Hr1G053860	expressed protein
HORVU3Hr1G053910	MEE18, putative, expressed
HORVU3Hr1G053930	OsFBL31 - F-box domain and LRR containing protein, expressed
HORVU3Hr1G053940
HORVU3Hr1G054190
HORVU3Hr1G054250	zinc finger C-x8-C-x5-C-x3-H type family protein, expressed
HORVU3Hr1G054270
HORVU3Hr1G054260
HORVU3Hr1G055000	polypyrimidine tract-binding protein, putative, expressed
HORVU3Hr1G055230
HORVU3Hr1G055210
HORVU3Hr1G055220
HORVU3Hr1G055250
HORVU3Hr1G055240
HORVU3Hr1G055350	GDSL-like lipase/acylhydrolase, putative, expressed
HORVU3Hr1G055450	transmembrane amino acid transporter protein, putative, expressed
HORVU3Hr1G055580
HORVU3Hr1G055700	uroporphyrinogen decarboxylase, putative, expressed
HORVU3Hr1G055990	adaptin, putative, expressed
HORVU3Hr1G056120	expressed protein
HORVU3Hr1G056130
HORVU3Hr1G056140
HORVU3Hr1G056150
HORVU3Hr1G056160
HORVU3Hr1G056830	glycerol-3-phosphate acyltransferase, putative, expressed
HORVU3Hr1G056860
HORVU3Hr1G056840
HORVU3Hr1G056870
HORVU3Hr1G056890
HORVU3Hr1G056900
HORVU3Hr1G056880
HORVU3Hr1G057090	carbonic anhydrase, chloroplast precursor, putative, expressed
HORVU3Hr1G057100
HORVU3Hr1G057200	cinnamoyl-CoA reductase-related, putative, expressed
HORVU3Hr1G057660	CGMC_MAPKCMGC_2.5 - CGMC includes CDA, MAPK, GSK3, and CLKC kinases, expressed
HORVU3Hr1G057860	expressed protein
HORVU3Hr1G057990	pre-mRNA-processing factor 31, putative, expressed
HORVU3Hr1G058010
HORVU3Hr1G058020
HORVU3Hr1G058030
HORVU3Hr1G058810	proteins of unknown function domain containing protein, expressed
HORVU3Hr1G058910	peptidase S8 and S53, subtilisin, kexin, sedolisin, putative, expressed
HORVU3Hr1G058920
HORVU3Hr1G058990	CTP synthase, putative, expressed
HORVU3Hr1G059120	transposon protein, putative, CACTA, En/Spm sub-class, expressed
HORVU3Hr1G059290	ubiquitin-conjugating enzyme, putative, expressed
HORVU3Hr1G059620	retrotransposon protein, putative, unclassified, expressed
HORVU3Hr1G059630
HORVU3Hr1G060080	protein of unknown function DUF1296 domain containing protein, expressed
HORVU3Hr1G060100
HORVU3Hr1G060110
HORVU3Hr1G060310	serine/threonine-protein kinase, putative, expressed
HORVU3Hr1G060390	CGMC_MAPKCMGC_2.6 - CGMC includes CDA, MAPK, GSK3, and CLKC kinases, expressed
HORVU3Hr1G060400
HORVU3Hr1G060480	kinase, pfkB family, putative, expressed
HORVU3Hr1G060490
HORVU3Hr1G060500	WRKY16, expressed
HORVU3Hr1G060520
HORVU3Hr1G061390
HORVU3Hr1G061900	ATP binding protein, putative, expressed
HORVU3Hr1G061930	OsFBT1 - F-box and tubby domain containing protein, expressed
HORVU3Hr1G061940
HORVU3Hr1G061980	expressed protein
HORVU3Hr1G062620	YT521-B-like family domain containing protein, expressed
HORVU3Hr1G063630	expressed protein
HORVU3Hr1G063700
HORVU3Hr1G064080	E3 ubiquitin ligase, putative, expressed
HORVU3Hr1G064120	OsPOP3 - Putative Prolyl Oligopeptidase homologue, expressed
HORVU3Hr1G064110	OsWAK10d - OsWAK receptor-like cytoplasmic kinase OsWAK-RLCK, expressed
HORVU3Hr1G064130	expressed protein
HORVU3Hr1G064290	Ser/Thr protein phosphatase family protein, putative, expressed
HORVU3Hr1G064850	ESP4, putative, expressed
HORVU3Hr1G065130	ankyrin repeat domain containing protein, expressed
HORVU3Hr1G065880	MYB family transcription factor, putative, expressed
HORVU3Hr1G066020	adaptor complexes medium subunit family domain containing protein, expressed
HORVU3Hr1G066010
HORVU3Hr1G066230
HORVU3Hr1G066580	vesicle transport v-SNARE protein, putative, expressed
HORVU3Hr1G066600	helix-loop-helix DNA-binding domain containing protein, expressed
HORVU3Hr1G066590
HORVU3Hr1G066790
HORVU3Hr1G066780
HORVU3Hr1G066850	mitochondrial carrier protein, putative, expressed
HORVU3Hr1G066870	THION44 - Plant thionin family protein precursor, putative, expressed
HORVU3Hr1G067400	myosin head family protein, expressed
HORVU3Hr1G067740	sas10/Utp3 family protein, expressed
HORVU3Hr1G067730
HORVU3Hr1G067750	IQ calmodulin-binding motif family protein, putative, expressed
HORVU3Hr1G067840	endonuclease/exonuclease/phosphatase family domain containing protein, expressed
HORVU3Hr1G068000	systemin receptor SR160 precursor, putative, expressed
HORVU3Hr1G068010	systemin receptor SR160 precursor, putative, expressed
HORVU3Hr1G068020	systemin receptor SR160 precursor, putative, expressed
HORVU3Hr1G069070	GDSL-like lipase/acylhydrolase, putative, expressed
HORVU3Hr1G069510
HORVU3Hr1G069500
HORVU3Hr1G069520	GTPase of unknown function domain containing protein, putative, expressed
HORVU3Hr1G069860	AT hook motif domain containing protein, expressed
HORVU3Hr1G070530
HORVU3Hr1G070700	receptor-like protein kinase 5 precursor, putative, expressed
HORVU3Hr1G070910	expressed protein
HORVU3Hr1G070920	CK1_CaseinKinase_1a.2 - CK1 includes the casein kinase 1 kinases, expressed
HORVU3Hr1G071240	protein kinase domain containing protein, expressed
HORVU3Hr1G071350	Homeobox domain containing protein, expressed
HORVU3Hr1G071820	ras-related protein, putative, expressed
HORVU3Hr1G072240
HORVU3Hr1G072540	1,3-beta-glucan synthase component, putative, expressed
HORVU3Hr1G072740
HORVU3Hr1G073050	expressed protein
HORVU3Hr1G073070
HORVU3Hr1G073220	aminotransferase, classes I and II, domain containing protein, expressed
HORVU3Hr1G073420
HORVU3Hr1G073430
HORVU3Hr1G073440
HORVU3Hr1G073630	tetratricopeptide repeat domain containing protein, putative, expressed
HORVU3Hr1G073640
HORVU3Hr1G073710	phospholipase, patatin family, putative, expressed
HORVU3Hr1G073820
HORVU3Hr1G073830	TCP family transcription factor, putative, expressed
HORVU3Hr1G073840	expressed protein
HORVU3Hr1G074640	BTBA2 - Bric-a-Brac,Tramtrack, Broad Complex BTB domain with Ankyrin repeat region, expressed
HORVU3Hr1G075050	OsFBX26 - F-box domain containing protein, expressed
HORVU3Hr1G075150	DUF567 domain containing protein, putative, expressed
HORVU3Hr1G075210	expansin precursor, putative, expressed
HORVU3Hr1G075550
HORVU3Hr1G076190	eukaryotic aspartyl protease domain containing protein, expressed
HORVU3Hr1G076180
HORVU3Hr1G076200
HORVU3Hr1G076220	expressed protein
HORVU3Hr1G076230
HORVU3Hr1G076430	expressed protein
HORVU3Hr1G076480	insulin-degrading enzyme, putative, expressed
HORVU3Hr1G076500
HORVU3Hr1G076710	SR protein related family member, putative, expressed
HORVU3Hr1G076750	secretory carrier-associated membrane protein, putative, expressed
HORVU3Hr1G077030
HORVU3Hr1G077170	receptor protein kinase, putative, expressed
HORVU3Hr1G077360	OsGH3.1 - Probable indole-3-acetic acid-amido synthetase, expressed
HORVU3Hr1G077350
HORVU3Hr1G078150	AP2 domain containing protein, expressed
HORVU3Hr1G078160
HORVU3Hr1G078200	expressed protein
HORVU3Hr1G078240
HORVU3Hr1G078260	methyladenine glycosylase, putative, expressed
HORVU3Hr1G078520	glycosyl hydrolases family 17, putative, expressed
HORVU3Hr1G078510
HORVU3Hr1G078900	proline-rich family protein, putative, expressed
HORVU3Hr1G079000	dihydropyrimidinase, putative, expressed
HORVU3Hr1G078990	las1-like family protein, putative, expressed
HORVU3Hr1G079210	expressed protein
HORVU3Hr1G079260	chloroplast ribonuclease III domain protein, putative, expressed
HORVU3Hr1G079250
HORVU3Hr1G079310
HORVU3Hr1G079340	senescence-induced receptor-like serine/threonine-protein kinase precursor, putative, expressed
HORVU3Hr1G079350
HORVU3Hr1G079420	integral membrane protein DUF6 containing protein, expressed
HORVU3Hr1G079430
HORVU3Hr1G080190	glycerol-3-phosphate acyltransferase, putative, expressed
HORVU3Hr1G080180
HORVU3Hr1G080210
HORVU3Hr1G080440	DUF567 domain containing protein, putative, expressed
HORVU3Hr1G080820	HEAT repeat family protein, putative, expressed
HORVU3Hr1G080830	cytochrome P450, putative, expressed
HORVU3Hr1G080840
HORVU3Hr1G080850
HORVU3Hr1G080930
HORVU3Hr1G080960	WRKY20, expressed
HORVU3Hr1G081000	WRKY108, expressed
HORVU3Hr1G081010
HORVU3Hr1G081180	expansin precursor, putative, expressed
HORVU3Hr1G081300	spotted leaf 11, putative, expressed
HORVU3Hr1G081310
HORVU3Hr1G081410	expressed protein
HORVU3Hr1G081950
HORVU3Hr1G082010	ubiquitin-like domain-containing CTD phosphatase 1, putative, expressed
HORVU3Hr1G082020
HORVU3Hr1G082170	expressed protein
HORVU3Hr1G082220
HORVU3Hr1G082550	hydrolase, alpha/beta fold family domain containing protein, expressed
HORVU3Hr1G082590	hydrolase, alpha/beta fold family domain containing protein, expressed
HORVU3Hr1G082780	nuclear matrix protein 1, putative, expressed
HORVU3Hr1G082750	expressed protein
HORVU3Hr1G082850	HEAT, putative, expressed
HORVU3Hr1G082860
HORVU3Hr1G083010
HORVU3Hr1G083090	polypyrimidine tract-binding protein, putative, expressed
HORVU3Hr1G083100
HORVU3Hr1G083110	COV1, putative, expressed
HORVU3Hr1G083500	U-box domain-containing protein, putative, expressed
HORVU3Hr1G083620	protein kinase domain containing protein, expressed
HORVU3Hr1G083920
HORVU3Hr1G084170	glycosyl hydrolases family 17, putative, expressed
HORVU3Hr1G084180
HORVU3Hr1G084190
HORVU3Hr1G084450	cytochrome P450, putative, expressed
HORVU3Hr1G084520	G10 protein, putative, expressed
HORVU3Hr1G084530	expressed protein
HORVU3Hr1G084690
HORVU3Hr1G084750	transmembrane amino acid transporter protein, putative, expressed
HORVU3Hr1G084760
HORVU3Hr1G084770
HORVU3Hr1G084990	glycerol-3-phosphate acyltransferase, putative, expressed
HORVU3Hr1G085100	transferase family protein, putative, expressed
HORVU3Hr1G085210	OsFBL4 - F-box domain and LRR containing protein, expressed
HORVU3Hr1G085220	PPR repeat containing protein, expressed
HORVU3Hr1G085240
HORVU3Hr1G085380	alpha-glucan phosphorylast isozyme, putative, expressed
HORVU3Hr1G085570	MYB family transcription factor, putative, expressed
HORVU3Hr1G085580
HORVU3Hr1G085710	ras-related protein, putative, expressed
HORVU3Hr1G085970
HORVU3Hr1G086020	pumilio-family RNA binding protein, putative, expressed
HORVU3Hr1G086160	laccase precursor protein, putative, expressed
HORVU3Hr1G086170	OsFtsH3 FtsH protease, homologue of AtFtsH3/10, expressed
HORVU3Hr1G086180	WRKY56, expressed
HORVU3Hr1G086200	laccase precursor protein, putative, expressed
HORVU3Hr1G086670	ATPase, putative, expressed
HORVU3Hr1G086700	domain of unknown function DUF966 domain containing protein, expressed
HORVU3Hr1G087110	Lung seven transmembrane receptor domain containing protein, putative, expressed
HORVU3Hr1G087180	CCT motif family protein, expressed
HORVU3Hr1G087210	respiratory burst oxidase, putative, expressed
HORVU3Hr1G087220	AT hook motif family protein, expressed
HORVU3Hr1G087230
HORVU3Hr1G087250	TBC domain containing protein, expressed
HORVU3Hr1G087320	hypothetical protein
HORVU3Hr1G087330
HORVU3Hr1G087490	coatomer subunit delta, putative, expressed
HORVU3Hr1G087530	NLI interacting factor-like phosphatase, putative, expressed
HORVU3Hr1G087540	expressed protein
HORVU3Hr1G087600	CAMK_CAMK_like.1 - CAMK includes calcium/calmodulin depedent protein kinases, expressed
HORVU3Hr1G087740	leaf senescence related protein, putative, expressed
HORVU3Hr1G087760
HORVU3Hr1G087850	NADH-ubiquinone oxidoreductase, mitochondrial precursor, putative, expressed
HORVU3Hr1G087860	sufB/sufD domain containing protein, putative, expressed
HORVU3Hr1G087890	expressed protein
HORVU3Hr1G088200	WRKY24, expressed
HORVU3Hr1G088220	expressed protein
HORVU3Hr1G088320	nodulin, putative, expressed
HORVU3Hr1G088500	fructose-bisphospate aldolase isozyme, putative, expressed
HORVU3Hr1G088540	fructose-bisphospate aldolase isozyme, putative, expressed
HORVU3Hr1G088570	fructose-bisphospate aldolase isozyme, putative, expressed
HORVU3Hr1G088560
HORVU3Hr1G088860	CXE carboxylesterase, putative, expressed
HORVU3Hr1G088880	decarboxylase, putative, expressed
HORVU3Hr1G088890	HSF-type DNA-binding domain containing protein, expressed
HORVU3Hr1G088940	decarboxylase, putative, expressed
HORVU3Hr1G088930
HORVU3Hr1G089000	AMP-binding enzyme, putative, expressed
HORVU3Hr1G089010
HORVU3Hr1G089020	recA protein, putative, expressed
HORVU3Hr1G089440
HORVU3Hr1G089450	cyclin-related protein, putative, expressed
HORVU3Hr1G089510	formin-like protein 1 precursor, putative, expressed
HORVU3Hr1G089580	ribonuclease T2 family domain containing protein, expressed
HORVU3Hr1G089690	IQ calmodulin-binding motif domain containing protein, expressed
HORVU3Hr1G089910	expressed protein
HORVU3Hr1G090000	expressed protein
HORVU3Hr1G090010
HORVU3Hr1G090250	DUF260 domain containing protein, putative, expressed
HORVU3Hr1G090440	no apical meristem protein, putative, expressed
HORVU3Hr1G090500
HORVU3Hr1G090730	transcriptional regulator, putative, expressed
HORVU3Hr1G090790
HORVU3Hr1G090800
HORVU3Hr1G090820	expressed protein
HORVU3Hr1G090810
HORVU3Hr1G090990	protein kinase family protein, putative, expressed
HORVU3Hr1G091000	OsMADS2 - MADS-box family gene with MIKCc type-box, expressed
HORVU3Hr1G091010	wound-responsive family protein, putative, expressed
HORVU3Hr1G091200	F-box/LRR-repeat protein 2, putative, expressed
HORVU3Hr1G091190
HORVU3Hr1G091240	DNA repair metallo-beta-lactamase, putative, expressed
HORVU3Hr1G091250	chitin-inducible gibberellin-responsive protein, putative, expressed
HORVU3Hr1G091350	powdery mildew resistant protein 5, putative, expressed
HORVU3Hr1G091380
HORVU3Hr1G091390
HORVU3Hr1G091440	plant-specific domain TIGR01615 family protein, expressed
HORVU3Hr1G091480	zinc finger, C3HC4 type, domain containing protein, expressed
HORVU3Hr1G092020	BTBZ2 - Bric-a-Brac, Tramtrack, and Broad Complex BTB domain with TAZ zinc finger and Calmodulin-binding domains, expressed
HORVU3Hr1G092220	MYB family transcription factor, putative, expressed
HORVU3Hr1G092600	DEAD-box ATP-dependent RNA helicase 30, putative, expressed
HORVU3Hr1G092780	expressed protein
HORVU3Hr1G093260	plant-specific domain TIGR01615 family protein, expressed
HORVU3Hr1G093250
HORVU3Hr1G093300
HORVU3Hr1G093350	selenium-binding protein, putative, expressed
HORVU3Hr1G093360
HORVU3Hr1G094440	exostosin family domain containing protein, expressed
HORVU3Hr1G094450	mannosyl-oligosaccharide glucosidase, putative, expressed
HORVU3Hr1G094600	OsFBO2 - F-box and other domain containing protein, expressed
HORVU3Hr1G094870	histidine kinase, putative, expressed
HORVU3Hr1G094880
HORVU3Hr1G094980
HORVU3Hr1G095040
HORVU3Hr1G095030
HORVU3Hr1G095240	OsMADS65 - MADS-box family gene with MIKC* type-box, expressed
HORVU3Hr1G095250
HORVU3Hr1G095310
HORVU3Hr1G095420	GYF domain containing protein, putative, expressed
HORVU3Hr1G095600	protein of unknown function, DUF618 domain containing protein, expressed
HORVU3Hr1G095750	zinc finger DHHC domain-containing protein, putative, expressed
HORVU3Hr1G095890	ubiquitin-conjugating enzyme E2-22 kDa, putative, expressed
HORVU3Hr1G096050	transaldolase, putative, expressed
HORVU3Hr1G096110	zinc finger, C3HC4 type domain containing protein, expressed
HORVU3Hr1G096140	exostosin family domain containing protein, expressed
HORVU3Hr1G096150
HORVU3Hr1G096160	microfibrillar-associated protein 1, putative, expressed
HORVU3Hr1G096190	OsWAK28 - OsWAK receptor-like protein kinase, expressed
HORVU3Hr1G096170
HORVU3Hr1G096180
HORVU3Hr1G096210	exostosin family domain containing protein, expressed
HORVU3Hr1G096280	CRAL/TRIO domain containing protein, expressed
HORVU3Hr1G096330	limonoid UDP-glucosyltransferase, putative, expressed
HORVU3Hr1G096340	heat shock protein DnaJ, putative, expressed
HORVU3Hr1G096350
HORVU3Hr1G096410	auxin response factor, putative, expressed
HORVU3Hr1G096440
HORVU3Hr1G096510	auxin response factor, putative, expressed
HORVU3Hr1G096600	expressed protein
HORVU3Hr1G096610
HORVU3Hr1G096780	OsFBK7 - F-box domain and kelch repeat containing protein, expressed
HORVU3Hr1G096800
HORVU3Hr1G097200	auxin response factor, putative, expressed
HORVU3Hr1G097210	thiamin pyrophosphokinase 1, putative, expressed
HORVU3Hr1G097220
HORVU3Hr1G097230	thiamine pyrophosphate enzyme, C-terminal TPP binding domain containing protein, expressed
HORVU3Hr1G097270	DUF567 domain containing protein, putative, expressed
HORVU3Hr1G097280
HORVU3Hr1G097290
HORVU3Hr1G097470	DUF567 domain containing protein, putative, expressed
HORVU3Hr1G097490	expressed protein
HORVU3Hr1G098020	WD40-like domain containing protein, putative, expressed
HORVU3Hr1G098260	conserved oligomeric Golgi complex component 4, related, putative, expressed
HORVU3Hr1G098310	OsFBX422 - F-box domain containing protein, expressed
HORVU3Hr1G098320	OsFBX434 - F-box domain containing protein, expressed
HORVU3Hr1G098330	OsFBX422 - F-box domain containing protein, expressed
HORVU3Hr1G098400	esterase, putative, expressed
HORVU3Hr1G098480	Jacalin-like lectin domain containing protein, putative, expressed
HORVU3Hr1G099060
HORVU3Hr1G099120	protein kinase APK1B, chloroplast precursor, putative, expressed
HORVU3Hr1G099130	lipase precursor, putative, expressed
HORVU3Hr1G099220
HORVU3Hr1G099210
HORVU3Hr1G099230
HORVU3Hr1G099240
HORVU3Hr1G099300	plant viral response family protein, putative, expressed
HORVU3Hr1G099310
HORVU3Hr1G099290
HORVU3Hr1G099360	stripe rust resistance protein Yr10, putative, expressed
HORVU3Hr1G099610
HORVU3Hr1G099730	MSP domain containing protein, putative, expressed
HORVU3Hr1G099880
HORVU3Hr1G100030	embryogenesis transmembrane protein, putative, expressed
HORVU3Hr1G100010
HORVU3Hr1G100020
HORVU3Hr1G100130
HORVU3Hr1G101930	RNA recognition motif containing protein, putative, expressed
HORVU3Hr1G102370	nascent polypeptide-associated complex subunit alpha-like protein 3, putative, expressed
HORVU3Hr1G102390
HORVU3Hr1G102380
HORVU3Hr1G102560
HORVU3Hr1G102550
HORVU3Hr1G102570
HORVU3Hr1G104290	leucoanthocyanidin dioxygenase, putative, expressed
HORVU3Hr1G104280
HORVU3Hr1G105240	BBF1 - 2 Bric-a-Brac, Tramtrack, Broad Complex BTB domains with a F5/8 type C discoidin domain, expressed
HORVU3Hr1G105250
HORVU3Hr1G105380	hexokinase, putative, expressed
HORVU3Hr1G105610	cyclin, putative, expressed
HORVU3Hr1G105600	glycosyl hydrolases family 17, putative, expressed
HORVU3Hr1G105620	glycosyl hydrolases family 17, putative, expressed
HORVU3Hr1G105640
HORVU3Hr1G105660
HORVU3Hr1G105650
HORVU3Hr1G105880	acetyl-CoA carboxylase, putative, expressed
HORVU3Hr1G106280
HORVU3Hr1G106950	calmodulin-like protein 1, putative, expressed
HORVU3Hr1G106970
HORVU3Hr1G107310	RGH1A, putative, expressed
HORVU3Hr1G107300
HORVU3Hr1G107410
HORVU3Hr1G107400
HORVU3Hr1G107420	PPR repeat domain containing protein, putative, expressed
HORVU3Hr1G107450	carrier, putative, expressed
HORVU3Hr1G107460	PPR repeat domain containing protein, putative, expressed
HORVU3Hr1G107490	carrier, putative, expressed
HORVU3Hr1G107540	carrier, putative, expressed
HORVU3Hr1G107830	expressed protein
HORVU3Hr1G108110	villin protein, putative, expressed
HORVU3Hr1G108290	RALFL36 - Rapid ALkalinization Factor RALF family protein precursor, expressed
HORVU3Hr1G108300	RALFL36 - Rapid ALkalinization Factor RALF family protein precursor, expressed
HORVU3Hr1G108630	expressed protein
HORVU3Hr1G108930	zinc finger, C3HC4 type domain containing protein, expressed
HORVU3Hr1G109960	expressed protein
HORVU3Hr1G110040
HORVU3Hr1G110030
HORVU3Hr1G110110	anthocyanidin 3-O-glucosyltransferase, putative, expressed
HORVU3Hr1G110370	RNA recognition motif containing protein, putative, expressed
HORVU3Hr1G110470	transposon protein, putative, CACTA, En/Spm sub-class, expressed
HORVU3Hr1G110590	phosphatidylserine decarboxylase, putative, expressed
HORVU3Hr1G110610
HORVU3Hr1G110620	expressed protein
HORVU3Hr1G110640	OsFBL31 - F-box domain and LRR containing protein, expressed
HORVU3Hr1G110650	OsFBL31 - F-box domain and LRR containing protein, expressed
HORVU3Hr1G110630
HORVU3Hr1G110790
HORVU3Hr1G112580
HORVU3Hr1G113820	NAD dependent epimerase/dehydratase family protein, putative, expressed
HORVU3Hr1G116150
HORVU3Hr1G116160
HORVU3Hr1G116200	expressed protein
HORVU3Hr1G116260	expressed protein
HORVU3Hr1G116240
HORVU3Hr1G116280
HORVU3Hr1G116450	pectinacetylesterase domain containing protein, expressed
HORVU3Hr1G116470	pectinacetylesterase domain containing protein, expressed
HORVU3Hr1G116560	cytochrome P450, putative, expressed
HORVU3Hr1G116580	soluble inorganic pyrophosphatase, putative, expressed
HORVU3Hr1G116570
HORVU3Hr1G116700
HORVU3Hr1G116770	O-methyltransferase, putative, expressed
HORVU3Hr1G117370	glutathione S-transferase, putative, expressed
HORVU3Hr1G117390	glutathione S-transferase, putative, expressed
HORVU3Hr1G117400	phytase, putative, expressed
HORVU3Hr1G117450	jasmonate-induced protein, putative, expressed
HORVU3Hr1G117430
HORVU3Hr1G117420
HORVU4Hr1G000050	gibberellin 20 oxidase 2, putative, expressed
HORVU4Hr1G000920	ATP11 protein, expressed
HORVU4Hr1G000930	transferase family protein, putative, expressed
HORVU4Hr1G001420	GDSL-like lipase/acylhydrolase, putative, expressed
HORVU4Hr1G001430	WD domain, G-beta repeat domain containing protein, expressed
HORVU4Hr1G002050	methyltransferase domain containing protein, putative, expressed
HORVU4Hr1G002060
HORVU4Hr1G002140	26S proteasome non-ATPase regulatory subunit 8, putative, expressed
HORVU4Hr1G002150	vesicle transport v-SNARE protein, putative, expressed
HORVU4Hr1G002270	5-methyltetrahydropteroyltriglutamate--homocysteine methyltransferase, putative, expressed
HORVU4Hr1G002360	glucan endo-1,3-beta-glucosidase precursor, putative, expressed
HORVU4Hr1G002380
HORVU4Hr1G002530	tubulin/FtsZ domain containing protein, putative, expressed
HORVU4Hr1G002700	DUF581 domain containing protein, expressed
HORVU4Hr1G002710	acetyltransferase, GNAT family, putative, expressed
HORVU4Hr1G002850	expressed protein
HORVU4Hr1G002860
HORVU4Hr1G002990	transmembrane protein 56, putative, expressed
HORVU4Hr1G003000
HORVU4Hr1G003050	metal cation transporter, putative, expressed
HORVU4Hr1G003100	puromycin-sensitive aminopeptidase, putative, expressed
HORVU4Hr1G003110	WD domain, G-beta repeat domain containing protein, expressed
HORVU4Hr1G003190
HORVU4Hr1G003840	SAB, putative, expressed
HORVU4Hr1G003850
HORVU4Hr1G003860
HORVU4Hr1G003870
HORVU4Hr1G003880
HORVU4Hr1G003890	ubiquitin-conjugating enzyme E2 W, putative, expressed
HORVU4Hr1G003900
HORVU4Hr1G004270	RNA methyltransferase, TrmH family protein, putative, expressed
HORVU4Hr1G004410	expressed protein
HORVU4Hr1G004440	glycosyl transferase family 8, putative, expressed
HORVU4Hr1G004430
HORVU4Hr1G004450
HORVU4Hr1G004460	peptide transporter PTR2, putative, expressed
HORVU4Hr1G004540	CAMK_CAMK_like.21 - CAMK includes calcium/calmodulin depedent protein kinases, expressed
HORVU4Hr1G004590	histidine acid phosphatase, putative, expressed
HORVU4Hr1G004640
HORVU4Hr1G004650
HORVU4Hr1G004660
HORVU4Hr1G004670
HORVU4Hr1G004680
HORVU4Hr1G004800	expressed protein
HORVU4Hr1G004810	chalcone synthase, putative, expressed
HORVU4Hr1G005100	TUDOR protein with multiple SNc domains, putative, expressed
HORVU4Hr1G005310	expressed protein
HORVU4Hr1G005450	expressed protein
HORVU4Hr1G005660	possible lysine decarboxylase domain containing protein, expressed
HORVU4Hr1G005870	yippee zinc-binding protein, putative, expressed
HORVU4Hr1G005880
HORVU4Hr1G005920	lipoxygenase, putative, expressed
[truncated: 2,739 more rows]
