# Supplementary material for: MADS1-regulated lemma and awn development benefits barley yield
Source: Nat Commun. 2024 Jan 5;15:301. doi: 10.1038/s41467-023-44457-8 (PMC10770128; doi:10.1038/s41467-023-44457-8)
Supplement: Supplementary file 5 — Supplementary Data 2 [file 41467_2023_44457_MOESM5_ESM.xlsx]

## Sheet: Supplementary Data 2
Supplementary Data 2. The list of 605 genes that were both directly bound by HvMADS1 and differentially expressed in mads1 mutants identified from CUT&Tag and RNA-seq data
Gene ID	Gene ID	Annotation
HORVU.MOREX.r3.5HG0476630	HORVU3Hr1G073220	aspartate aminotransferase 3
HORVU.MOREX.r3.3HG0314030	HORVU6Hr1G002130	TOPLESS-related 2
HORVU.MOREX.r3.7HG0636740	HORVU7Hr1G002290	NB-ARC domain-containing disease resistance protein
HORVU.MOREX.r3.3HG0255050	HORVU3Hr1G036870	Pentatricopeptide repeat (PPR) superfamily protein
HORVU.MOREX.r3.7HG0708420	HORVU6Hr1G043390	Sec1/munc18-like (SM) proteins superfamily
HORVU.MOREX.r3.3HG0307620	HORVU3Hr1G091440	Protein of unknown function (DUF506)
HORVU.MOREX.r3.7HG0636710	HORVU7Hr1G002260	NB-ARC domain-containing disease resistance protein
HORVU.MOREX.r3.3HG0330610	HORVU3Hr1G117400
HORVU.MOREX.r3.2HG0201700	HORVU2Hr1G110500	basic region/leucine zipper motif 27
HORVU.MOREX.r3.7HG0749040	HORVU4Hr1G004410	glycine-rich protein
HORVU.MOREX.r3.5HG0501480	HORVU5Hr1G084880	cysteine-rich RLK (RECEPTOR-like protein kinase) 10
HORVU.MOREX.r3.3HG0244570	HORVU3Hr1G027460	cytokinin oxidase 5
HORVU.MOREX.r3.1HG0000390	HORVU1Hr1G000440
HORVU.MOREX.r3.5HG0422710	HORVU5Hr1G004700	terpene synthase 21
HORVU.MOREX.r3.4HG0351890	HORVU4Hr1G022280	Peroxidase superfamily protein
HORVU.MOREX.r3.2HG0213340	HORVU2Hr1G122810	NB-ARC domain-containing disease resistance protein
HORVU.MOREX.r3.2HG0111280	HORVU2Hr1G017290	cycling DOF factor 3
HORVU.MOREX.r3.5HG0432680	HORVU6Hr1G047650	calcium-dependent lipid-binding family protein
HORVU.MOREX.r3.2HG0170110	HORVU2Hr1G076870	P-loop containing nucleoside triphosphate hydrolases superfamily protein
HORVU.MOREX.r3.4HG0394460	HORVU4Hr1G065660	MATE efflux family protein
HORVU.MOREX.r3.5HG0524470	HORVU5Hr1G111460	multidrug resistance-associated protein 4
HORVU.MOREX.r3.5HG0465420	HORVU5Hr1G047610	Lateral organ boundaries (LOB) domain family protein
HORVU.MOREX.r3.6HG0571240	HORVU6Hr1G031700	PLATZ transcription factor family protein
HORVU.MOREX.r3.2HG0170120	HORVU2Hr1G076880	Major facilitator superfamily protein
HORVU.MOREX.r3.1HG0070740	HORVU1Hr1G069480	vacuolar H+-ATPase subunit E isoform 2
HORVU.MOREX.r3.2HG0167750	HORVU2Hr1G074430	S-locus lectin protein kinase family protein
HORVU.MOREX.r3.2HG0205970	HORVU2Hr1G115240
HORVU.MOREX.r3.5HG0501470	HORVU5Hr1G084860	cysteine-rich RLK (RECEPTOR-like protein kinase) 10
HORVU.MOREX.r3.1HG0094240	HORVU1Hr1G043280	Vps52 / Sac2 family
HORVU.MOREX.r3.2HG0133560	HORVU5Hr1G097860
HORVU.MOREX.r3.7HG0717840	HORVU7Hr1G088210	multidrug resistance-associated protein 6
HORVU.MOREX.r3.5HG0511520	HORVU5Hr1G096110	leo1-like family protein
HORVU.MOREX.r3.7HG0655680	HORVU7Hr1G026540	S-domain-2 5
HORVU.MOREX.r3.4HG0408000	HORVU4Hr1G079860	lysine decarboxylase family protein
HORVU.MOREX.r3.6HG0616300	HORVU6Hr1G077070	CHASE domain containing histidine kinase protein
HORVU.MOREX.r3.1HG0024670	HORVU1Hr1G023460	gibberellin 2-oxidase 6
HORVU.MOREX.r3.2HG0157790	HORVU2Hr1G064730	Protein of unknown function, DUF584
HORVU.MOREX.r3.7HG0635360	HORVU7Hr1G001030	Zinc finger (C3HC4-type RING finger) family protein
HORVU.MOREX.r3.1HG0016790	HORVU1Hr1G016200	AMP-dependent synthetase and ligase family protein
HORVU.MOREX.r3.2HG0128680	HORVU2Hr1G034420	WRKY DNA-binding protein 3
HORVU.MOREX.r3.3HG0306540	HORVU3Hr1G090250	Lateral organ boundaries (LOB) domain family protein
HORVU.MOREX.r3.2HG0205960	HORVU2Hr1G115180	ATP binding cassette subfamily B19
HORVU.MOREX.r3.2HG0157680	HORVU2Hr1G064650	RNA-binding protein 45A
HORVU.MOREX.r3.4HG0392470	HORVU4Hr1G063650	like AUXIN RESISTANT 2
HORVU.MOREX.r3.4HG0406540	HORVU4Hr1G078270	basic helix-loop-helix (bHLH) DNA-binding superfamily protein
HORVU.MOREX.r3.6HG0614840	HORVU6Hr1G075420	shikimate kinase 1
HORVU.MOREX.r3.6HG0542170	HORVU6Hr1G004120	pentatricopeptide (PPR) repeat-containing protein
HORVU.MOREX.r3.2HG0123350	HORVU2Hr1G029290	Haloacid dehalogenase-like hydrolase (HAD) superfamily protein
HORVU.MOREX.r3.7HG0726940	HORVU7Hr1G096460	Transcriptional factor B3 family protein / auxin-responsive factor AUX/IAA-related
HORVU.MOREX.r3.2HG0104540	HORVU2Hr1G010450	myb domain protein 36
HORVU.MOREX.r3.5HG0483030	HORVU5Hr1G064620	Phototropic-responsive NPH3 family protein
HORVU.MOREX.r3.2HG0164490	HORVU7Hr1G057140	ATP binding microtubule motor family protein
HORVU.MOREX.r3.1HG0042290	HORVU1Hr1G040540	NB-ARC domain-containing disease resistance protein
HORVU.MOREX.r3.3HG0270050	HORVU1Hr1G094090	Protein kinase superfamily protein
HORVU.MOREX.r3.5HG0511600	HORVU5Hr1G096190
HORVU.MOREX.r3.4HG0350850	HORVU4Hr1G021220	Cyclin family protein
HORVU.MOREX.r3.5HG0537620	HORVU5Hr1G125420	ubiquitin-conjugating enzyme 5
HORVU.MOREX.r3.7HG0731600	HORVU7Hr1G101110	NB-ARC domain-containing disease resistance protein
HORVU.MOREX.r3.7HG0734480	HORVU7Hr1G105510	Galactosyltransferase family protein
HORVU.MOREX.r3.3HG0260410	HORVU3Hr1G042790	TGACG motif-binding factor 6
HORVU.MOREX.r3.2HG0179640	HORVU2Hr1G086980	Leucine-rich repeat family protein
HORVU.MOREX.r3.4HG0404940	HORVU4Hr1G076570	PLAT/LH2 domain-containing lipoxygenase family protein
HORVU.MOREX.r3.7HG0676590	HORVU7Hr1G047420	SWAP (Suppressor-of-White-APricot)/surp domain-containing protein
HORVU.MOREX.r3.1HG0066800	HORVU1Hr1G065250	potassium transport 2/3
HORVU.MOREX.r3.2HG0180750	HORVU2Hr1G088270	dicer-like 4
HORVU.MOREX.r3.3HG0290120	HORVU3Hr1G073050
HORVU.MOREX.r3.4HG0335590	HORVU4Hr1G005660	Putative lysine decarboxylase family protein
HORVU.MOREX.r3.2HG0186230	HORVU2Hr1G094030	sumo conjugation enzyme 1
HORVU.MOREX.r3.5HG0525620	HORVU5Hr1G112440	related to AP2.7
HORVU.MOREX.r3.5HG0523040	HORVU5Hr1G110170	RING/U-box superfamily protein
HORVU.MOREX.r3.3HG0254990	HORVU3Hr1G036860	Peroxidase superfamily protein
HORVU.MOREX.r3.3HG0230890	HORVU3Hr1G013720	Prenyltransferase family protein
HORVU.MOREX.r3.1HG0064610	HORVU1Hr1G063150
HORVU.MOREX.r3.4HG0395270	HORVU4Hr1G066530	Tetratricopeptide repeat (TPR)-like superfamily protein
HORVU.MOREX.r3.6HG0595330	HORVU6Hr1G057680
HORVU.MOREX.r3.1HG0042440	HORVU1Hr1G040660	Ankyrin repeat family protein
HORVU.MOREX.r3.6HG0596980	HORVU6Hr1G059300	B-block binding subunit of TFIIIC
HORVU.MOREX.r3.6HG0607550	HORVU6Hr1G068970	tubby like protein 6
HORVU.MOREX.r3.5HG0440560	HORVU5Hr1G020180	actin binding
HORVU.MOREX.r3.2HG0102600	HORVU2Hr1G007980	rotamase FKBP 1
HORVU.MOREX.r3.4HG0349950	HORVU4Hr1G020660
HORVU.MOREX.r3.7HG0634720	HORVU7Hr1G000370	MEI2-like protein 5
HORVU.MOREX.r3.3HG0285210	HORVU3Hr1G068000	Leucine-rich receptor-like protein kinase family protein
HORVU.MOREX.r3.5HG0489130	HORVU5Hr1G071340	Leucine-rich receptor-like protein kinase family protein
HORVU.MOREX.r3.4HG0414140	HORVU4Hr1G086500	respiratory burst oxidase homolog B
HORVU.MOREX.r3.2HG0182280	HORVU2Hr1G089670	auxin response factor 10
HORVU.MOREX.r3.4HG0334870	HORVU4Hr1G004440	galacturonosyltransferase 1
HORVU.MOREX.r3.5HG0448250	HORVU5Hr1G028180	GATA type zinc finger transcription factor family protein
HORVU.MOREX.r3.2HG0199060	HORVU7Hr1G067480	SNF2 domain-containing protein / helicase domain-containing protein / zinc finger protein-related
HORVU.MOREX.r3.3HG0306910	HORVU1Hr1G063930	TPX2 (targeting protein for Xklp2) protein family
HORVU.MOREX.r3.5HG0419590	HORVU5Hr1G000010	sucrose transporter 4
HORVU.MOREX.r3.3HG0294970	HORVU3Hr1G078260	DNA glycosylase superfamily protein
HORVU.MOREX.r3.6HG0597400	HORVU6Hr1G059550	serine carboxypeptidase-like 34
HORVU.MOREX.r3.2HG0111610	HORVU6Hr1G050750	Cellulose synthase family protein
HORVU.MOREX.r3.6HG0607820	HORVU6Hr1G069190	monodehydroascorbate reductase 1
HORVU.MOREX.r3.6HG0614620	HORVU6Hr1G075180	membrane-anchored ubiquitin-fold protein 6 precursor
HORVU.MOREX.r3.2HG0214290	HORVU2Hr1G124000	adenosine deaminases;RNA binding;RNA binding;adenosine deaminases
HORVU.MOREX.r3.6HG0591720	HORVU2Hr1G083940
HORVU.MOREX.r3.3HG0274610	HORVU3Hr1G057200	NAD(P)-binding Rossmann-fold superfamily protein
HORVU.MOREX.r3.6HG0556720	HORVU6Hr1G019300	Aldolase superfamily protein
HORVU.MOREX.r3.6HG0572560	HORVU6Hr1G032770	Subtilisin-like serine endopeptidase family protein
HORVU.MOREX.r3.7HG0676390	HORVU7Hr1G047130	Paired amphipathic helix (PAH2) superfamily protein
HORVU.MOREX.r3.1HG0061710	HORVU1Hr1G059760	Plant protein of unknown function (DUF828)
HORVU.MOREX.r3.1HG0013800	HORVU1Hr1G013190	Nucleotide-diphospho-sugar transferases superfamily protein
HORVU.MOREX.r3.4HG0354250	HORVU4Hr1G024380	Protein kinase superfamily protein
HORVU.MOREX.r3.7HG0686320	HORVU5Hr1G079460	Plant protein of unknown function (DUF936)
HORVU.MOREX.r3.7HG0747170	HORVU7Hr1G117320	thylakoid processing peptide
HORVU.MOREX.r3.7HG0680970	HORVU7Hr1G051550	Mitochondrial transcription termination factor family protein
HORVU.MOREX.r3.7HG0657330	HORVU7Hr1G028590	ENTH/ANTH/VHS superfamily protein
HORVU.MOREX.r3.5HG0508150	HORVU5Hr1G092850
HORVU.MOREX.r3.7HG0649250	HORVU7Hr1G020590	Fe superoxide dismutase 3
HORVU.MOREX.r3.4HG0335790	HORVU4Hr1G005920	lipoxygenase 1
HORVU.MOREX.r3.4HG0382910	HORVU4Hr1G054370	Heat shock protein DnaJ with tetratricopeptide repeat
HORVU.MOREX.r3.6HG0614970	HORVU6Hr1G075590	Galactose oxidase/kelch repeat superfamily protein
HORVU.MOREX.r3.5HG0510590	HORVU5Hr1G095080	Glycosyl hydrolase family protein
HORVU.MOREX.r3.5HG0466010	HORVU5Hr1G048120	CAX-interacting protein 2
HORVU.MOREX.r3.7HG0707250	HORVU2Hr1G124880	tubby like protein 1
HORVU.MOREX.r3.7HG0664370	HORVU7Hr1G036160	peptidyl-prolyl cis-trans isomerase / cyclophilin-40 (CYP40) / rotamase
HORVU.MOREX.r3.2HG0187570	HORVU2Hr1G095390	Dof-type zinc finger DNA-binding family protein
HORVU.MOREX.r3.7HG0747330	HORVU7Hr1G117640	NEP-interacting protein 2
HORVU.MOREX.r3.4HG0337230	HORVU4Hr1G007620	Phosphoglucomutase/phosphomannomutase family protein
HORVU.MOREX.r3.7HG0662420	HORVU7Hr1G034290	Protein kinase superfamily protein
HORVU.MOREX.r3.3HG0232210	HORVU3Hr1G015050	Peptidase family M48 family protein
HORVU.MOREX.r3.2HG0195190	HORVU2Hr1G103710
HORVU.MOREX.r3.1HG0013820	HORVU1Hr1G013210	IQ-domain 2
HORVU.MOREX.r3.5HG0427400	HORVU5Hr1G008980
HORVU.MOREX.r3.3HG0296680	HORVU3Hr1G080190	glycerol-3-phosphate acyltransferase 3
HORVU.MOREX.r3.4HG0396510	HORVU4Hr1G067780	Plant-specific transcription factor YABBY family protein
HORVU.MOREX.r3.5HG0438830	HORVU5Hr1G018400	Xanthine/uracil permease family protein
HORVU.MOREX.r3.3HG0230590	HORVU3Hr1G013350	triosephosphate isomerase
HORVU.MOREX.r3.5HG0517640	HORVU5Hr1G104230	O-Glycosyl hydrolases family 17 protein
HORVU.MOREX.r3.3HG0279530	HORVU3Hr1G061980	Leucine-rich repeat protein kinase family protein
HORVU.MOREX.r3.1HG0073070	HORVU1Hr1G071810	Lung seven transmembrane receptor family protein
HORVU.MOREX.r3.1HG0068710	HORVU3Hr1G078150	ethylene responsive element binding factor 4
HORVU.MOREX.r3.6HG0542970	HORVU6Hr1G005260	Protein kinase superfamily protein
HORVU.MOREX.r3.6HG0616130	HORVU6Hr1G076820	glucosyl transferase family 8
HORVU.MOREX.r3.6HG0560030	HORVU6Hr1G022340	Protein of unknown function (DUF1644)
HORVU.MOREX.r3.5HG0511330	HORVU5Hr1G095910	COBRA-like extracellular glycosyl-phosphatidyl inositol-anchored protein family
HORVU.MOREX.r3.1HG0077830	HORVU1Hr1G077080	TEOSINTE BRANCHED 1, cycloidea and PCF transcription factor 5
HORVU.MOREX.r3.7HG0720130	HORVU7Hr1G090340	phosphatidic acid phosphatase-related / PAP2-related
HORVU.MOREX.r3.6HG0582480	HORVU6Hr1G042680	Integrase-type DNA-binding superfamily protein
HORVU.MOREX.r3.1HG0070730	HORVU1Hr1G069470	UDP-glucosyl transferase 71C4
HORVU.MOREX.r3.6HG0563730	HORVU6Hr1G024800	Leucine-rich receptor-like protein kinase family protein
HORVU.MOREX.r3.5HG0517170	HORVU5Hr1G103850	FASCICLIN-like arabinogalactan protein 16 precursor
HORVU.MOREX.r3.3HG0230960	HORVU3Hr1G013690	63 kDa inner membrane family protein
HORVU.MOREX.r3.2HG0189600	HORVU2Hr1G097640
HORVU.MOREX.r3.4HG0390910	HORVU4Hr1G062120	Rho GTPase activation protein (RhoGAP) with PH domain
HORVU.MOREX.r3.3HG0307160	HORVU3Hr1G091000	K-box region and MADS-box transcription factor family protein
HORVU.MOREX.r3.3HG0236520	HORVU3Hr1G019480	myb-like transcription factor family protein
HORVU.MOREX.r3.4HG0339120	HORVU4Hr1G009730	KNOTTED-like from Arabidopsis thaliana
HORVU.MOREX.r3.6HG0607960	HORVU6Hr1G069310	Tetratricopeptide repeat (TPR)-like superfamily protein
HORVU.MOREX.r3.7HG0718200	HORVU7Hr1G088620	P-loop nucleoside triphosphate hydrolases superfamily protein with CH (Calponin Homology) domain
HORVU.MOREX.r3.4HG0340370	HORVU4Hr1G011160	glycosyl hydrolase 9A1
HORVU.MOREX.r3.7HG0639380	HORVU7Hr1G006490	chaperonin 60 beta
HORVU.MOREX.r3.2HG0200280	HORVU2Hr1G108990	plastoglobulin 34kD
HORVU.MOREX.r3.4HG0339670	HORVU4Hr1G010270	Core-2/I-branching beta-1,6-N-acetylglucosaminyltransferase family protein
HORVU.MOREX.r3.4HG0397530	HORVU4Hr1G068890	Plant calmodulin-binding protein-related
HORVU.MOREX.r3.4HG0397660	HORVU4Hr1G069070	Protein of unknown function, DUF538
HORVU.MOREX.r3.2HG0205980	HORVU2Hr1G115210	RNA-binding (RRM/RBD/RNP motifs) family protein
HORVU.MOREX.r3.5HG0452010	HORVU5Hr1G033180	Rubisco methyltransferase family protein
HORVU.MOREX.r3.5HG0522520	HORVU5Hr1G109660	Guanylate-binding family protein
HORVU.MOREX.r3.4HG0410740	HORVU4Hr1G082910	glucan synthase-like 12
HORVU.MOREX.r3.4HG0360060	HORVU4Hr1G029760	GTP-binding protein, HflX
HORVU.MOREX.r3.1HG0059150	HORVU1Hr1G057180	annexin 3
HORVU.MOREX.r3.2HG0204350	HORVU2Hr1G113350
HORVU.MOREX.r3.5HG0497900	HORVU5Hr1G080690	RHOMBOID-like protein 3
HORVU.MOREX.r3.2HG0112380	HORVU2Hr1G018190	potassium transporter 2
HORVU.MOREX.r3.2HG0187990	HORVU2Hr1G096100	O-fucosyltransferase family protein
HORVU.MOREX.r3.5HG0466020	HORVU5Hr1G048240	fatty acid desaturase 8
HORVU.MOREX.r3.2HG0099980	HORVU2Hr1G005230	D-isomer specific 2-hydroxyacid dehydrogenase family protein
HORVU.MOREX.r3.1HG0073940	HORVU1Hr1G072890
HORVU.MOREX.r3.3HG0273280	HORVU3Hr1G055700	Uroporphyrinogen decarboxylase
HORVU.MOREX.r3.5HG0464580	HORVU5Hr1G046880	SOS3-interacting protein 1
HORVU.MOREX.r3.4HG0403590	HORVU4Hr1G075180
HORVU.MOREX.r3.7HG0700030	HORVU7Hr1G071600	nitrate transporter 1.1
HORVU.MOREX.r3.6HG0623680	HORVU6Hr1G084690	Translation initiation factor 3 protein
HORVU.MOREX.r3.3HG0235950	HORVU3Hr1G018840	Ribonuclease III family protein
HORVU.MOREX.r3.6HG0606210	HORVU6Hr1G067670	SCAMP family protein
HORVU.MOREX.r3.4HG0383310	HORVU4Hr1G054630
HORVU.MOREX.r3.6HG0557230	HORVU6Hr1G019840	cycloartenol synthase 1
HORVU.MOREX.r3.6HG0620260	HORVU6Hr1G081400	Protein of unknown function (DUF567)
HORVU.MOREX.r3.1HG0074980	HORVU1Hr1G074060	NIMA (never in mitosis, gene A)-related 6
HORVU.MOREX.r3.6HG0598590	HORVU6Hr1G060610
HORVU.MOREX.r3.5HG0428300	HORVU0Hr1G010040	O-Glycosyl hydrolases family 17 protein
HORVU.MOREX.r3.2HG0196050	HORVU2Hr1G104580
HORVU.MOREX.r3.1HG0005590	HORVU1Hr1G005120	outer plastid envelope protein 16-1
HORVU.MOREX.r3.3HG0221300	HORVU3Hr1G003050	glutamate decarboxylase
HORVU.MOREX.r3.6HG0614870	HORVU6Hr1G075510	Peroxidase superfamily protein
HORVU.MOREX.r3.4HG0410140	HORVU4Hr1G082200
HORVU.MOREX.r3.4HG0383410	HORVU4Hr1G054790	galacturonosyltransferase-like 7
HORVU.MOREX.r3.5HG0420480	HORVU5Hr1G001090	BEL1-like homeodomain 6
HORVU.MOREX.r3.1HG0006570	HORVU0Hr1G000200	actin depolymerizing factor 4
HORVU.MOREX.r3.5HG0491740	HORVU5Hr1G074340	Chitinase family protein
HORVU.MOREX.r3.3HG0285000	HORVU3Hr1G067750	IQ-domain 28
HORVU.MOREX.r3.3HG0250320	HORVU3Hr1G032480	DNAJ heat shock family protein
HORVU.MOREX.r3.5HG0525200	HORVU2Hr1G123760	C2 calcium/lipid-binding plant phosphoribosyltransferase family protein
HORVU.MOREX.r3.7HG0729100	HORVU7Hr1G098660	NFU domain protein 3
HORVU.MOREX.r3.7HG0676240	HORVU7Hr1G047060	Protein of unknown function, DUF617
HORVU.MOREX.r3.1HG0043670	HORVU1Hr1G041770	auxin response factor 16
HORVU.MOREX.r3.6HG0610770	HORVU6Hr1G071780	Endomembrane protein 70 protein family
HORVU.MOREX.r3.7HG0684820	HORVU7Hr1G055080	NAC domain containing protein 83
HORVU.MOREX.r3.7HG0658050	HORVU7Hr1G029110	acyl-CoA oxidase 2
HORVU.MOREX.r3.7HG0654930	HORVU7Hr1G025700	K-box region and MADS-box transcription factor family protein
HORVU.MOREX.r3.3HG0266110	HORVU3Hr1G048770	basic helix-loop-helix (bHLH) DNA-binding superfamily protein
HORVU.MOREX.r3.2HG0119170	HORVU2Hr1G025190	P-loop containing nucleoside triphosphate hydrolases superfamily protein
HORVU.MOREX.r3.4HG0415640	HORVU1Hr1G053950
HORVU.MOREX.r3.3HG0299110	HORVU3Hr1G082550	alpha/beta-Hydrolases superfamily protein
HORVU.MOREX.r3.3HG0273060	HORVU3Hr1G055450	Transmembrane amino acid transporter family protein
HORVU.MOREX.r3.4HG0395940	HORVU4Hr1G067280	Homocysteine S-methyltransferase family protein
HORVU.MOREX.r3.3HG0303410	HORVU3Hr1G087210	Riboflavin synthase-like superfamily protein
HORVU.MOREX.r3.4HG0405050	HORVU4Hr1G076690	Protein of unknown function (DUF1677)
HORVU.MOREX.r3.3HG0250330	HORVU3Hr1G032490	Glucose-6-phosphate/phosphate translocator-related
HORVU.MOREX.r3.4HG0331410	HORVU4Hr1G000930	HXXXD-type acyl-transferase family protein
HORVU.MOREX.r3.3HG0248440	HORVU3Hr1G071820	RAB GTPase homolog G3F
HORVU.MOREX.r3.7HG0642360	HORVU7Hr1G010230	BCL-2-associated athanogene 1
HORVU.MOREX.r3.2HG0117610	HORVU2Hr1G023480	Uncharacterised protein family (UPF0114)
HORVU.MOREX.r3.4HG0389250	HORVU4Hr1G060590	Protein of unknown function (DUF620)
HORVU.MOREX.r3.3HG0302020	HORVU3Hr1G085710	RAB GTPase homolog A2B
HORVU.MOREX.r3.5HG0492720	HORVU5Hr1G075200
HORVU.MOREX.r3.6HG0633840	HORVU6Hr1G094970	Auxin efflux carrier family protein
HORVU.MOREX.r3.7HG0713870	HORVU7Hr1G084310	overexpressor of cationic peroxidase 3
HORVU.MOREX.r3.7HG0680960	HORVU7Hr1G051560	Protein of unknown function, DUF547
HORVU.MOREX.r3.3HG0227980	HORVU3Hr1G010460	ethylene-dependent gravitropism-deficient and yellow-green-like 2
HORVU.MOREX.r3.7HG0648180	HORVU7Hr1G018780	Homeobox-leucine zipper protein 4 (HB-4) / HD-ZIP protein
HORVU.MOREX.r3.2HG0131570	HORVU0Hr1G003110
HORVU.MOREX.r3.2HG0204520	HORVU2Hr1G113460	Granulin repeat cysteine protease family protein
HORVU.MOREX.r3.1HG0046150	HORVU1Hr1G043820	alpha-galactosidase 2
HORVU.MOREX.r3.2HG0121520	HORVU2Hr1G027640	Pectinacetylesterase family protein
HORVU.MOREX.r3.4HG0410950	HORVU4Hr1G083100	Heavy metal transport/detoxification superfamily protein
HORVU.MOREX.r3.1HG0075320	HORVU1Hr1G074260	myb domain protein 4
HORVU.MOREX.r3.7HG0745070	HORVU7Hr1G115540	Inorganic H pyrophosphatase family protein
HORVU.MOREX.r3.7HG0648220	HORVU7Hr1G018750	U-box domain-containing protein kinase family protein
HORVU.MOREX.r3.5HG0465850	HORVU5Hr1G048030	Plant protein of unknown function (DUF828)
HORVU.MOREX.r3.5HG0480100	HORVU5Hr1G061770	aleurain-like protease
HORVU.MOREX.r3.7HG0745140	HORVU7Hr1G115600	heptahelical transmembrane protein1
HORVU.MOREX.r3.1HG0058140	HORVU1Hr1G056090	Integrase-type DNA-binding superfamily protein
HORVU.MOREX.r3.3HG0272980	HORVU3Hr1G055350	GDSL-like Lipase/Acylhydrolase superfamily protein
HORVU.MOREX.r3.3HG0222300	HORVU3Hr1G003920	cysteine-rich RLK (RECEPTOR-like protein kinase) 41
HORVU.MOREX.r3.6HG0614470	HORVU6Hr1G075010	Glycosyl hydrolase family protein
HORVU.MOREX.r3.7HG0654450	HORVU7Hr1G025000
HORVU.MOREX.r3.5HG0513810	HORVU5Hr1G098890	peroxisomal NAD-malate dehydrogenase 2
HORVU.MOREX.r3.7HG0674840	HORVU7Hr1G045830	RNA-binding (RRM/RBD/RNP motifs) family protein
HORVU.MOREX.r3.3HG0314780	HORVU3Hr1G099130	alpha/beta-Hydrolases superfamily protein
HORVU.MOREX.r3.2HG0095670	HORVU2Hr1G000280	cysteine synthase C1
HORVU.MOREX.r3.6HG0542040	HORVU6Hr1G004000	Glycosyl hydrolases family 32 protein
HORVU.MOREX.r3.3HG0225340	HORVU3Hr1G006830	Protein kinase superfamily protein
HORVU.MOREX.r3.6HG0612680	HORVU6Hr1G073500	myb domain protein 20
HORVU.MOREX.r3.7HG0640130	HORVU7Hr1G007580	Cytochrome P450 superfamily protein
HORVU.MOREX.r3.1HG0081480	HORVU1Hr1G080780	Calcium-binding EF-hand family protein
HORVU.MOREX.r3.3HG0295860	HORVU3Hr1G079260	Ribonuclease III family protein
HORVU.MOREX.r3.4HG0351290	HORVU4Hr1G021650
HORVU.MOREX.r3.4HG0339810	HORVU4Hr1G010430	BEL1-like homeodomain 4
HORVU.MOREX.r3.7HG0650880	HORVU7Hr1G021740	Disease resistance protein (CC-NBS-LRR class) family
HORVU.MOREX.r3.6HG0598380	HORVU6Hr1G060410	expansin B3
HORVU.MOREX.r3.6HG0604920	HORVU6Hr1G066560	F-box family protein
HORVU.MOREX.r3.3HG0288480	HORVU3Hr1G071240	Protein kinase superfamily protein
HORVU.MOREX.r3.4HG0342080	HORVU4Hr1G012750	Xanthine/uracil permease family protein
HORVU.MOREX.r3.3HG0255820	HORVU3Hr1G043300	zinc induced facilitator-like 2
HORVU.MOREX.r3.1HG0063520	HORVU1Hr1G061820	GDSL-like Lipase/Acylhydrolase superfamily protein
HORVU.MOREX.r3.2HG0110580	HORVU2Hr1G016470	ILITYHIA
HORVU.MOREX.r3.5HG0425010	HORVU4Hr1G002270	Cobalamin-independent synthase family protein
HORVU.MOREX.r3.4HG0338100	HORVU4Hr1G008700	glutamate decarboxylase
HORVU.MOREX.r3.2HG0202670	HORVU2Hr1G111640	H(+)-ATPase 2
HORVU.MOREX.r3.1HG0077790	HORVU1Hr1G076950	ATPase E1-E2 type family protein / haloacid dehalogenase-like hydrolase family protein
HORVU.MOREX.r3.2HG0187610	HORVU2Hr1G095410	Transducin/WD40 repeat-like superfamily protein
HORVU.MOREX.r3.2HG0141490	HORVU2Hr1G046740	Polynucleotidyl transferase, ribonuclease H fold protein with HRDC domain
HORVU.MOREX.r3.4HG0412680	HORVU4Hr1G084950	AP2/B3-like transcriptional factor family protein
HORVU.MOREX.r3.5HG0509070	HORVU5Hr1G093650	Primosome PriB/single-strand DNA-binding
HORVU.MOREX.r3.2HG0199260	HORVU2Hr1G108150	Glycosyltransferase family 61 protein
HORVU.MOREX.r3.4HG0356240	HORVU4Hr1G026150	alpha-L-arabinofuranosidase 1
HORVU.MOREX.r3.5HG0464440	HORVU5Hr1G046590	with no lysine (K) kinase 5
HORVU.MOREX.r3.3HG0312140	HORVU3Hr1G096210	Exostosin family protein
HORVU.MOREX.r3.1HG0063450	HORVU1Hr1G061830
HORVU.MOREX.r3.5HG0519690	HORVU5Hr1G106350	indole-3-acetic acid inducible
HORVU.MOREX.r3.7HG0673700	HORVU7Hr1G044310	UDP-Glycosyltransferase superfamily protein
HORVU.MOREX.r3.3HG0254010	HORVU3Hr1G035730	Glucose-methanol-choline (GMC) oxidoreductase family protein
HORVU.MOREX.r3.4HG0350680	HORVU4Hr1G021000
HORVU.MOREX.r3.7HG0690090	HORVU7Hr1G059900	PLATZ transcription factor family protein
HORVU.MOREX.r3.5HG0428260	HORVU0Hr1G010080	Nodulin MtN3 family protein
HORVU.MOREX.r3.6HG0621800	HORVU6Hr1G083050	lysine-ketoglutarate reductase/saccharopine dehydrogenase bifunctional enzyme
HORVU.MOREX.r3.7HG0666110	HORVU7Hr1G038060	basic helix-loop-helix (bHLH) DNA-binding superfamily protein
HORVU.MOREX.r3.2HG0132170	HORVU2Hr1G037550	tubulin alpha-5
HORVU.MOREX.r3.7HG0657700	HORVU7Hr1G028840	2-oxoglutarate (2OG) and Fe(II)-dependent oxygenase superfamily protein
HORVU.MOREX.r3.1HG0000460	HORVU1Hr1G000350
HORVU.MOREX.r3.4HG0385330	HORVU4Hr1G056770	Nucleotide-diphospho-sugar transferases superfamily protein
HORVU.MOREX.r3.1HG0090590	HORVU1Hr1G090250	Integrase-type DNA-binding superfamily protein
HORVU.MOREX.r3.5HG0510320	HORVU5Hr1G094780	myosin-like protein XIF
HORVU.MOREX.r3.7HG0740440	HORVU7Hr1G111130	4-coumarate:CoA ligase 1
HORVU.MOREX.r3.4HG0337820	HORVU4Hr1G008270	UDP-glucose 6-dehydrogenase family protein
HORVU.MOREX.r3.2HG0110530	HORVU2Hr1G016440	galactinol synthase 2
HORVU.MOREX.r3.6HG0600010	HORVU6Hr1G062190	HXXXD-type acyl-transferase family protein
HORVU.MOREX.r3.5HG0510510	HORVU5Hr1G095010	UDP-glucosyl transferase 73B5
HORVU.MOREX.r3.1HG0024730	HORVU1Hr1G023510	GDSL-like Lipase/Acylhydrolase superfamily protein
HORVU.MOREX.r3.3HG0245300	HORVU3Hr1G027970	TRICHOME BIREFRINGENCE-LIKE 37
HORVU.MOREX.r3.2HG0189640	HORVU2Hr1G097670	Plastid-lipid associated protein PAP / fibrillin family protein
HORVU.MOREX.r3.5HG0479440	HORVU5Hr1G061010	RmlC-like cupins superfamily protein
HORVU.MOREX.r3.5HG0465270	HORVU5Hr1G047480	laccase 12
HORVU.MOREX.r3.4HG0344090	HORVU4Hr1G015040	Polyketide cyclase/dehydrase and lipid transport superfamily protein
HORVU.MOREX.r3.6HG0575530	HORVU6Hr1G035420	GroES-like zinc-binding alcohol dehydrogenase family protein
HORVU.MOREX.r3.2HG0166290	HORVU2Hr1G072880	ferredoxin 3
HORVU.MOREX.r3.4HG0334900	HORVU4Hr1G004540	calcium-dependent protein kinase 30
HORVU.MOREX.r3.5HG0487490	HORVU5Hr1G069510	Protein of unknown function, DUF617
HORVU.MOREX.r3.4HG0416170	HORVU4Hr1G088440
HORVU.MOREX.r3.2HG0118620	HORVU2Hr1G024630	UDP-Glycosyltransferase superfamily protein
HORVU.MOREX.r3.7HG0740450	HORVU7Hr1G111140	Uncharacterised protein family (UPF0497)
HORVU.MOREX.r3.5HG0505190	HORVU5Hr1G088770	sequence-specific DNA binding transcription factors
HORVU.MOREX.r3.7HG0664240	HORVU7Hr1G036060	12-oxophytodienoate reductase 2
HORVU.MOREX.r3.5HG0497770	HORVU5Hr1G080500	BCL-2-associated athanogene 1
HORVU.MOREX.r3.3HG0278140	HORVU3Hr1G060500	WRKY DNA-binding protein 28
HORVU.MOREX.r3.2HG0126510	HORVU2Hr1G032360
HORVU.MOREX.r3.5HG0525860	HORVU5Hr1G112710	Outer arm dynein light chain 1 protein
HORVU.MOREX.r3.1HG0063430	HORVU1Hr1G061780	oxidoreductase, 2OG-Fe(II) oxygenase family protein
HORVU.MOREX.r3.7HG0719680	HORVU7Hr1G089930	Integrase-type DNA-binding superfamily protein
HORVU.MOREX.r3.2HG0180040	HORVU5Hr1G041030	TRICHOME BIREFRINGENCE-LIKE 11
HORVU.MOREX.r3.3HG0276500	HORVU3Hr1G058990	CTP synthase family protein
HORVU.MOREX.r3.3HG0294000	HORVU3Hr1G077170	S-locus lectin protein kinase family protein
HORVU.MOREX.r3.2HG0182080	HORVU2Hr1G089440	PHE ammonia lyase 1
HORVU.MOREX.r3.3HG0317780	HORVU3Hr1G104290	2-oxoglutarate (2OG) and Fe(II)-dependent oxygenase superfamily protein
HORVU.MOREX.r3.3HG0303380	HORVU3Hr1G087180	CCT motif family protein
HORVU.MOREX.r3.6HG0542030	HORVU6Hr1G004010	Glycosyl hydrolases family 32 protein
HORVU.MOREX.r3.3HG0234280	HORVU3Hr1G017160	RING/U-box superfamily protein
HORVU.MOREX.r3.2HG0095610	HORVU6Hr1G034030	Integral membrane HRF1 family protein
HORVU.MOREX.r3.3HG0226040	HORVU3Hr1G007460	glycosyl hydrolase family 10 protein / carbohydrate-binding domain-containing protein
HORVU.MOREX.r3.7HG0639980	HORVU7Hr1G007220	sucrose synthase 1
HORVU.MOREX.r3.5HG0517290	HORVU5Hr1G103890	aldehyde oxidase 2
HORVU.MOREX.r3.7HG0689040	HORVU7Hr1G058940	chloroplast RNA-binding protein 31B
HORVU.MOREX.r3.7HG0722360	HORVU7Hr1G092330	STRUBBELIG-receptor family 8
HORVU.MOREX.r3.5HG0497530	HORVU5Hr1G080230	dehydration response element B1A
HORVU.MOREX.r3.4HG0399030	HORVU4Hr1G070470
HORVU.MOREX.r3.3HG0275440	HORVU3Hr1G057860
HORVU.MOREX.r3.3HG0273880	HORVU3Hr1G056830	glycerol-3-phosphate acyltransferase 1
HORVU.MOREX.r3.7HG0716290	HORVU7Hr1G086520	FKBP-like peptidyl-prolyl cis-trans isomerase family protein
HORVU.MOREX.r3.1HG0077620	HORVU1Hr1G076890	Protein of unknown function (DUF688)
HORVU.MOREX.r3.5HG0465860	HORVU5Hr1G048040	DEAD-box protein abstrakt, putative
HORVU.MOREX.r3.7HG0683070	HORVU7Hr1G053300	RPM1 interacting protein 4
HORVU.MOREX.r3.6HG0606220	HORVU6Hr1G067660	phosphoribulokinase
HORVU.MOREX.r3.5HG0511770	HORVU5Hr1G096370	UDP-glucose 6-dehydrogenase family protein
HORVU.MOREX.r3.3HG0314880	HORVU3Hr1G099300
HORVU.MOREX.r3.4HG0395960	HORVU4Hr1G067340	3-ketoacyl-CoA synthase 6
HORVU.MOREX.r3.4HG0350220	HORVU4Hr1G020710	BEL1-like homeodomain 7
HORVU.MOREX.r3.1HG0069260	HORVU1Hr1G067840	Pectin lyase-like superfamily protein
HORVU.MOREX.r3.7HG0725250	HORVU7Hr1G095030	SHI, putative, expressed
HORVU.MOREX.r3.2HG0102500	HORVU2Hr1G007840	chaperonin-60alpha
HORVU.MOREX.r3.1HG0061390	HORVU1Hr1G059380	TRICHOME BIREFRINGENCE-LIKE 33
HORVU.MOREX.r3.6HG0599280	HORVU6Hr1G061220	aldehyde dehydrogenase 3F1
HORVU.MOREX.r3.1HG0070150	HORVU1Hr1G068930	myb-related protein 1
HORVU.MOREX.r3.3HG0306690	HORVU3Hr1G090440	NAC domain containing protein 35
HORVU.MOREX.r3.6HG0539180	HORVU6Hr1G001510	GDSL-like Lipase/Acylhydrolase superfamily protein
HORVU.MOREX.r3.4HG0401920	HORVU4Hr1G073310	Protein of unknown function (DUF1677)
HORVU.MOREX.r3.6HG0567010	HORVU6Hr1G027440	white-brown complex homolog protein 11
HORVU.MOREX.r3.2HG0107650	HORVU2Hr1G013390	UDP-Glycosyltransferase superfamily protein
HORVU.MOREX.r3.5HG0527840	HORVU5Hr1G115100	GRAM domain family protein
HORVU.MOREX.r3.7HG0711890	HORVU7Hr1G082280	O-methyltransferase 1
HORVU.MOREX.r3.5HG0526110	HORVU5Hr1G113130	C2H2-type zinc finger family protein
HORVU.MOREX.r3.4HG0357330	HORVU4Hr1G027180	proline transporter 1
HORVU.MOREX.r3.5HG0441320	HORVU5Hr1G020880	ROTUNDIFOLIA like 8
HORVU.MOREX.r3.3HG0302990	HORVU3Hr1G086700	Domain of unknown function (DUF966)
HORVU.MOREX.r3.4HG0354570	HORVU4Hr1G024530	prenylated RAB acceptor 1.B4
HORVU.MOREX.r3.1HG0006440	HORVU1Hr1G005730	NAD(P)-binding Rossmann-fold superfamily protein
HORVU.MOREX.r3.5HG0502460	HORVU5Hr1G017120	SAUR-like auxin-responsive protein family
HORVU.MOREX.r3.5HG0483980	HORVU5Hr1G065330	cinnamoyl coa reductase 1
HORVU.MOREX.r3.1HG0067500	HORVU1Hr1G066090	GDSL-like Lipase/Acylhydrolase superfamily protein
HORVU.MOREX.r3.5HG0530060	HORVU5Hr1G117780	GRAS family transcription factor
HORVU.MOREX.r3.7HG0649190	HORVU7Hr1G020510
HORVU.MOREX.r3.2HG0127370	HORVU2Hr1G033100	reversibly glycosylated polypeptide 2
HORVU.MOREX.r3.7HG0706740	HORVU7Hr1G077560	Pectin lyase-like superfamily protein
HORVU.MOREX.r3.3HG0230640	HORVU3Hr1G013400	Thioesterase superfamily protein
HORVU.MOREX.r3.7HG0721540	HORVU7Hr1G091440	Uncharacterised protein family (UPF0497)
HORVU.MOREX.r3.3HG0241340	HORVU3Hr1G024180	BTB-POZ and MATH domain 2
HORVU.MOREX.r3.1HG0010790	HORVU1Hr1G010390	Kinase interacting (KIP1-like) family protein
HORVU.MOREX.r3.7HG0682660	HORVU7Hr1G052870	basic helix-loop-helix (bHLH) DNA-binding superfamily protein
HORVU.MOREX.r3.7HG0634680	HORVU7Hr1G000320	Galactose oxidase/kelch repeat superfamily protein
HORVU.MOREX.r3.6HG0578240	HORVU6Hr1G038120	Integrase-type DNA-binding superfamily protein
HORVU.MOREX.r3.2HG0165110	HORVU2Hr1G071960	acetyl-CoA synthetase
HORVU.MOREX.r3.6HG0615480	HORVU6Hr1G076020
HORVU.MOREX.r3.2HG0180720	HORVU2Hr1G088170	purple acid phosphatase 7
HORVU.MOREX.r3.5HG0517630	HORVU5Hr1G104240	A20/AN1-like zinc finger family protein
HORVU.MOREX.r3.6HG0541380	HORVU6Hr1G003160	O-methyltransferase family protein
HORVU.MOREX.r3.1HG0010450	HORVU1Hr1G009920	ABC-2 type transporter family protein
HORVU.MOREX.r3.4HG0332840	HORVU4Hr1G002050	S-adenosyl-L-methionine-dependent methyltransferases superfamily protein
HORVU.MOREX.r3.4HG0383040	HORVU4Hr1G054420
HORVU.MOREX.r3.4HG0407340	HORVU4Hr1G079040	Leucine-rich repeat transmembrane protein kinase family protein
HORVU.MOREX.r3.3HG0320670	HORVU3Hr1G107830	germin-like protein 10
HORVU.MOREX.r3.2HG0213800	HORVU2Hr1G123370	Late embryogenesis abundant (LEA) hydroxyproline-rich glycoprotein family
HORVU.MOREX.r3.6HG0619230	HORVU6Hr1G080270	nodulin MtN21 /EamA-like transporter family protein
HORVU.MOREX.r3.6HG0631600	HORVU6Hr1G092860	RHO guanyl-nucleotide exchange factor 3
HORVU.MOREX.r3.5HG0512730	HORVU5Hr1G097500	C2H2 and C2HC zinc fingers superfamily protein
HORVU.MOREX.r3.7HG0722000	HORVU7Hr1G092040	GDSL-like Lipase/Acylhydrolase superfamily protein
HORVU.MOREX.r3.6HG0618250	HORVU7Hr1G102480	Peroxidase superfamily protein
HORVU.MOREX.r3.3HG0300580	HORVU3Hr1G084170	Glycosyl hydrolase superfamily protein
HORVU.MOREX.r3.2HG0207630	HORVU2Hr1G116880	receptor kinase 3
HORVU.MOREX.r3.2HG0121200	HORVU2Hr1G027210	Disease resistance-responsive (dirigent-like protein) family protein
HORVU.MOREX.r3.3HG0304380	HORVU3Hr1G088200	WRKY DNA-binding protein 33
HORVU.MOREX.r3.6HG0608910	HORVU6Hr1G069920	DegP protease 7
HORVU.MOREX.r3.4HG0345880	HORVU4Hr1G016940	Peroxidase superfamily protein
HORVU.MOREX.r3.3HG0246070	HORVU3Hr1G028780	Protein of unknown function, DUF538
HORVU.MOREX.r3.1HG0082550	HORVU1Hr1G081920	UDP-glucosyl transferase 88A1
HORVU.MOREX.r3.2HG0157890	HORVU2Hr1G064770	Potassium transporter family protein
HORVU.MOREX.r3.6HG0629730	HORVU0Hr1G017570
HORVU.MOREX.r3.3HG0227370	HORVU3Hr1G009360	lipid transfer protein 4
HORVU.MOREX.r3.3HG0234000	HORVU3Hr1G016850	xyloglucan endotransglucosylase/hydrolase 25
HORVU.MOREX.r3.4HG0339620	HORVU4Hr1G010250	serine carboxypeptidase-like 19
HORVU.MOREX.r3.3HG0297700	HORVU3Hr1G081180	expansin A10
HORVU.MOREX.r3.3HG0227360	HORVU3Hr1G009490	lipid transfer protein 4
HORVU.MOREX.r3.7HG0644300	HORVU7Hr1G012630	alpha/beta-Hydrolases superfamily protein
HORVU.MOREX.r3.7HG0748270	HORVU7Hr1G118560
HORVU.MOREX.r3.5HG0513980	HORVU5Hr1G099180
HORVU.MOREX.r3.5HG0474050	HORVU5Hr1G056270
HORVU.MOREX.r3.1HG0075500	HORVU1Hr1G074510	HXXXD-type acyl-transferase family protein
HORVU.MOREX.r3.3HG0306130	HORVU3Hr1G089910
HORVU.MOREX.r3.5HG0500520	HORVU5Hr1G083910
HORVU.MOREX.r3.2HG0183390	HORVU2Hr1G090690	GRAM domain-containing protein / ABA-responsive protein-related
HORVU.MOREX.r3.5HG0486440	HORVU5Hr1G068320	heat shock factor 4
HORVU.MOREX.r3.7HG0729110	HORVU7Hr1G098670	Plant protein of unknown function (DUF863)
HORVU.MOREX.r3.3HG0323330	HORVU3Hr1G110370	RNA-binding (RRM/RBD/RNP motifs) family protein
HORVU.MOREX.r3.4HG0408390	HORVU4Hr1G080280	RING/U-box superfamily protein
HORVU.MOREX.r3.2HG0095780	HORVU2Hr1G000390	VEFS-Box of polycomb protein
HORVU.MOREX.r3.5HG0424890	HORVU5Hr1G006630	Glutathione S-transferase family protein
HORVU.MOREX.r3.3HG0304030	HORVU3Hr1G087890
HORVU.MOREX.r3.5HG0522840	HORVU5Hr1G109970	Pectin lyase-like superfamily protein
HORVU.MOREX.r3.6HG0566190	HORVU6Hr1G026600	Peroxidase superfamily protein
HORVU.MOREX.r3.7HG0714350	HORVU7Hr1G084830	fatty acyl-ACP thioesterases B
HORVU.MOREX.r3.5HG0537970	HORVU5Hr1G124450	Heavy metal transport/detoxification superfamily protein
HORVU.MOREX.r3.2HG0210650	HORVU2Hr1G120200	Phototropic-responsive NPH3 family protein
HORVU.MOREX.r3.2HG0129530	HORVU2Hr1G035230	formin homolog 6
HORVU.MOREX.r3.4HG0382730	HORVU4Hr1G054190
HORVU.MOREX.r3.7HG0687760	HORVU7Hr1G049240	MATE efflux family protein
HORVU.MOREX.r3.3HG0309470	HORVU3Hr1G093260	Protein of unknown function (DUF506)
HORVU.MOREX.r3.1HG0018590	HORVU1Hr1G017970	myb domain protein 61
HORVU.MOREX.r3.1HG0082810	HORVU1Hr1G082100	CCCH-type zinc finger family protein
HORVU.MOREX.r3.2HG0198940	HORVU2Hr1G107830	cyclin p2;1
HORVU.MOREX.r3.3HG0293310	HORVU3Hr1G076430	Domain of unknown function (DUF966)
HORVU.MOREX.r3.3HG0288070	HORVU3Hr1G070910	downstream target of AGL15-4
HORVU.MOREX.r3.2HG0184300	HORVU2Hr1G091840	calmodulin-related
HORVU.MOREX.r3.7HG0663550	HORVU0Hr1G019630	UDP-glucosyl transferase 73B5
HORVU.MOREX.r3.3HG0260130	HORVU3Hr1G042440	natural resistance-associated macrophage protein 1
HORVU.MOREX.r3.2HG0198690	HORVU2Hr1G107460	lipid transfer protein 3
HORVU.MOREX.r3.6HG0551080	HORVU6Hr1G013830	LRR and NB-ARC domains-containing disease resistance protein
HORVU.MOREX.r3.4HG0345580	HORVU4Hr1G016600	Disease resistance-responsive (dirigent-like protein) family protein
HORVU.MOREX.r3.3HG0303900	HORVU3Hr1G087740	Plant protein of unknown function (DUF828)
HORVU.MOREX.r3.4HG0341870	HORVU4Hr1G012530
HORVU.MOREX.r3.4HG0341070	HORVU4Hr1G011740	Dormancy/auxin associated family protein
HORVU.MOREX.r3.6HG0632860	HORVU2Hr1G075970	thylakoidal ascorbate peroxidase
HORVU.MOREX.r3.3HG0329930	HORVU3Hr1G116470	Pectinacetylesterase family protein
HORVU.MOREX.r3.2HG0134940	HORVU2Hr1G014590	heat shock transcription factor A6B
HORVU.MOREX.r3.5HG0477460	HORVU5Hr1G059070	Protein kinase superfamily protein
HORVU.MOREX.r3.3HG0322970	HORVU3Hr1G110110	UDP-Glycosyltransferase superfamily protein
HORVU.MOREX.r3.2HG0209510	HORVU2Hr1G119110
HORVU.MOREX.r3.5HG0505660	HORVU5Hr1G089230	fatty acid reductase 1
HORVU.MOREX.r3.2HG0134410	HORVU2Hr1G039930	cell wall protein precursor, putative
HORVU.MOREX.r3.3HG0226030	HORVU3Hr1G007470	glycosyl hydrolase family 10 protein / carbohydrate-binding domain-containing protein
HORVU.MOREX.r3.4HG0333380	HORVU4Hr1G002530	tubulin beta-7 chain
HORVU.MOREX.r3.5HG0519120	HORVU5Hr1G105930
HORVU.MOREX.r3.7HG0720730	HORVU3Hr1G088570	Aldolase superfamily protein
HORVU.MOREX.r3.4HG0390450	HORVU4Hr1G061740	Phospholipase A2 family protein
HORVU.MOREX.r3.3HG0295200	HORVU3Hr1G078520	beta-1,3-glucanase 2
HORVU.MOREX.r3.3HG0253860	HORVU3Hr1G035650	rapid alkalinization factor 1
HORVU.MOREX.r3.3HG0330590	HORVU3Hr1G117390	Glutathione S-transferase family protein
HORVU.MOREX.r3.6HG0610500	HORVU6Hr1G071520	Eukaryotic aspartyl protease family protein
HORVU.MOREX.r3.3HG0286360	HORVU3Hr1G069070	GDSL-like Lipase/Acylhydrolase superfamily protein
HORVU.MOREX.r3.6HG0541150	HORVU6Hr1G002630	Leucine-rich receptor-like protein kinase family protein
HORVU.MOREX.r3.7HG0751420	HORVU7Hr1G121440	Protein of unknown function (DUF833)
HORVU.MOREX.r3.2HG0180010	HORVU2Hr1G087370	Leucine-rich repeat (LRR) family protein
HORVU.MOREX.r3.2HG0111440	HORVU2Hr1G017420	hydroxyproline-rich glycoprotein family protein
HORVU.MOREX.r3.5HG0533760	HORVU5Hr1G121570
HORVU.MOREX.r3.5HG0509060	HORVU5Hr1G093660	CBL-interacting protein kinase 4
HORVU.MOREX.r3.5HG0448210	HORVU5Hr1G028140	heptahelical protein 4
HORVU.MOREX.r3.1HG0068970	HORVU1Hr1G067460	beta-1,3-glucanase 5
HORVU.MOREX.r3.3HG0254810	HORVU3Hr1G036600	TRAM, LAG1 and CLN8 (TLC) lipid-sensing domain containing protein
HORVU.MOREX.r3.3HG0234240	HORVU3Hr1G017100	alpha/beta-Hydrolases superfamily protein
HORVU.MOREX.r3.2HG0105420	HORVU2Hr1G011420	proline-rich protein 4
HORVU.MOREX.r3.3HG0274780	HORVU3Hr1G057090	carbonic anhydrase 2
HORVU.MOREX.r3.3HG0276340	HORVU3Hr1G058810	TRICHOME BIREFRINGENCE-LIKE 38
HORVU.MOREX.r3.6HG0551650	HORVU6Hr1G014420	cyclin p4;1
HORVU.MOREX.r3.2HG0140380	HORVU2Hr1G045970
HORVU.MOREX.r3.2HG0105520	HORVU2Hr1G011490	proline-rich protein 4
HORVU.MOREX.r3.3HG0218110	HORVU3Hr1G000120	Subtilase family protein
HORVU.MOREX.r3.4HG0333700	HORVU4Hr1G003050	zinc transporter 7 precursor
HORVU.MOREX.r3.6HG0573350	HORVU0Hr1G015710	bZIP transcription factor family protein
HORVU.MOREX.r3.5HG0483840	HORVU5Hr1G065200	DNA glycosylase superfamily protein
HORVU.MOREX.r3.5HG0494790	HORVU5Hr1G077010	Arabidopsis NAC domain containing protein 87
HORVU.MOREX.r3.5HG0480130	HORVU5Hr1G061760	Protein kinase superfamily protein
HORVU.MOREX.r3.5HG0502520	HORVU5Hr1G017210	SAUR-like auxin-responsive protein family
HORVU.MOREX.r3.2HG0113980	HORVU2Hr1G019990	Calcium-dependent lipid-binding (CaLB domain) family protein
HORVU.MOREX.r3.6HG0633070	HORVU0Hr1G017790	Disease resistance protein (CC-NBS-LRR class) family
HORVU.MOREX.r3.4HG0334860	HORVU4Hr1G004460	Major facilitator superfamily protein
HORVU.MOREX.r3.2HG0117530	HORVU2Hr1G023450	serine carboxypeptidase-like 40
HORVU.MOREX.r3.3HG0305900	HORVU3Hr1G089690	IQ-domain 13
HORVU.MOREX.r3.2HG0202180	HORVU2Hr1G111110	ILI1 binding bHLH 1
HORVU.MOREX.r3.5HG0468830	HORVU5Hr1G049650	GDSL-like Lipase/Acylhydrolase superfamily protein
HORVU.MOREX.r3.2HG0217090	HORVU2Hr1G126730	C2 calcium/lipid-binding plant phosphoribosyltransferase family protein
HORVU.MOREX.r3.5HG0536200	HORVU5Hr1G123920	xyloglucan endotransglucosylase/hydrolase 30
HORVU.MOREX.r3.1HG0039160	HORVU1Hr1G037550	RING/U-box superfamily protein
HORVU.MOREX.r3.5HG0499310	HORVU5Hr1G082210	O-acyltransferase (WSD1-like) family protein
HORVU.MOREX.r3.3HG0221180	HORVU3Hr1G002840	Glycosyltransferase family 61 protein
HORVU.MOREX.r3.3HG0321110	HORVU3Hr1G108300
HORVU.MOREX.r3.6HG0574650	HORVU6Hr1G034760	glutamine dumper 4
HORVU.MOREX.r3.1HG0006460	HORVU1Hr1G005760	Pathogenesis-related thaumatin superfamily protein
HORVU.MOREX.r3.4HG0408620	HORVU4Hr1G080460	GRAS family transcription factor
HORVU.MOREX.r3.7HG0668820	HORVU7Hr1G040680
HORVU.MOREX.r3.5HG0482310	HORVU5Hr1G063820	Fatty acid hydroxylase superfamily
HORVU.MOREX.r3.1HG0079750	HORVU1Hr1G079040	myb domain protein 86
HORVU.MOREX.r3.2HG0105470	HORVU2Hr1G011430	proline-rich protein 4
HORVU.MOREX.r3.7HG0678040	HORVU7Hr1G048970	S-adenosyl-L-methionine-dependent methyltransferases superfamily protein
HORVU.MOREX.r3.3HG0233990	HORVU3Hr1G016800	xyloglucan endotransglucosylase/hydrolase 25
HORVU.MOREX.r3.5HG0509390	HORVU5Hr1G094000	ALA-interacting subunit 5
HORVU.MOREX.r3.5HG0502530	HORVU5Hr1G086240	Carbohydrate-binding protein
HORVU.MOREX.r3.7HG0687860	HORVU7Hr1G057740
HORVU.MOREX.r3.4HG0394130	HORVU4Hr1G065340	O-Glycosyl hydrolases family 17 protein
HORVU.MOREX.r3.5HG0522020	HORVU5Hr1G109040	Bifunctional inhibitor/lipid-transfer protein/seed storage 2S albumin superfamily protein
HORVU.MOREX.r3.5HG0517760	HORVU5Hr1G104360	A20/AN1-like zinc finger family protein
HORVU.MOREX.r3.2HG0168310	HORVU2Hr1G074960	cellulose synthase-like B3
HORVU.MOREX.r3.1HG0057570	HORVU1Hr1G055470	cyclin p4;1
HORVU.MOREX.r3.6HG0620720	HORVU0Hr1G017230	ribonuclease 3
HORVU.MOREX.r3.3HG0239550	HORVU3Hr1G022340	HXXXD-type acyl-transferase family protein
HORVU.MOREX.r3.5HG0534330	HORVU5Hr1G122080	Sec14p-like phosphatidylinositol transfer family protein
HORVU.MOREX.r3.6HG0553820	HORVU6Hr1G016710	Leucine-rich repeat (LRR) family protein
HORVU.MOREX.r3.4HG0351750	HORVU4Hr1G022110	BTB/POZ domain-containing protein
HORVU.MOREX.r3.3HG0227400	HORVU3Hr1G009370	lipid transfer protein 4
HORVU.MOREX.r3.1HG0056620	HORVU1Hr1G054240	expansin B2
HORVU.MOREX.r3.5HG0447760	HORVU5Hr1G027750	myb domain protein 83
HORVU.MOREX.r3.5HG0534370	HORVU5Hr1G121910	plantacyanin
HORVU.MOREX.r3.5HG0509090	HORVU5Hr1G093640	AUX/IAA transcriptional regulator family protein
HORVU.MOREX.r3.5HG0513090	HORVU5Hr1G098030
HORVU.MOREX.r3.7HG0670900	HORVU7Hr1G042490	Eukaryotic aspartyl protease family protein
HORVU.MOREX.r3.2HG0182210	HORVU2Hr1G089640	Nucleotide/sugar transporter family protein
HORVU.MOREX.r3.2HG0105080	HORVU2Hr1G010970	receptor homology region transmembrane domain ring H2 motif protein 1
HORVU.MOREX.r3.2HG0165730	HORVU2Hr1G072420	S1FA-like DNA-binding protein
HORVU.MOREX.r3.1HG0059470	HORVU1Hr1G057680	Glycosyl hydrolase superfamily protein
HORVU.MOREX.r3.4HG0399470	HORVU4Hr1G062500
HORVU.MOREX.r3.1HG0058980	HORVU1Hr1G056890	ABC-2 type transporter family protein
HORVU.MOREX.r3.3HG0283250	HORVU1Hr1G079030	myb domain protein 86
HORVU.MOREX.r3.2HG0099060	HORVU2Hr1G004170	Chalcone and stilbene synthase family protein
HORVU.MOREX.r3.7HG0729620	HORVU7Hr1G099220	Protein kinase superfamily protein
HORVU.MOREX.r3.6HG0596580	HORVU6Hr1G058820	PHE ammonia lyase 1
HORVU.MOREX.r3.4HG0416920	HORVU4Hr1G089060	D-arabinono-1,4-lactone oxidase family protein
HORVU.MOREX.r3.2HG0214080	HORVU2Hr1G123750	glutathione peroxidase 6
HORVU.MOREX.r3.7HG0701080	HORVU7Hr1G072450
HORVU.MOREX.r3.7HG0749670	HORVU7Hr1G119930	Papain family cysteine protease
HORVU.MOREX.r3.6HG0557280	HORVU6Hr1G019780
HORVU.MOREX.r3.6HG0554840	HORVU6Hr1G017390
HORVU.MOREX.r3.5HG0490330	HORVU5Hr1G072620	FASCICLIN-like arabinoogalactan 7
HORVU.MOREX.r3.7HG0738680	HORVU7Hr1G109180	VACUOLAR SORTING RECEPTOR 6
HORVU.MOREX.r3.5HG0423030	HORVU5Hr1G005180	osmotin 34
HORVU.MOREX.r3.1HG0061660	HORVU1Hr1G059660	RING/FYVE/PHD zinc finger superfamily protein
HORVU.MOREX.r3.2HG0205670	HORVU2Hr1G114900
HORVU.MOREX.r3.7HG0718530	HORVU7Hr1G088890	protodermal factor 1
HORVU.MOREX.r3.3HG0225500	HORVU3Hr1G006930	HSP20-like chaperones superfamily protein
HORVU.MOREX.r3.5HG0482390	HORVU5Hr1G064020	tetraspanin8
HORVU.MOREX.r3.7HG0644400	HORVU7Hr1G012780	NAC (No Apical Meristem) domain transcriptional regulator superfamily protein
HORVU.MOREX.r3.4HG0397690	HORVU4Hr1G069100	Glycosyl hydrolase family protein
HORVU.MOREX.r3.7HG0654850	HORVU7Hr1G025670	Major facilitator superfamily protein
HORVU.MOREX.r3.3HG0329950	HORVU3Hr1G116450	Pectinacetylesterase family protein
HORVU.MOREX.r3.2HG0128030	HORVU2Hr1G033880	hydroxyproline-rich glycoprotein family protein
HORVU.MOREX.r3.4HG0391600	HORVU4Hr1G062940	Calcium-binding EF-hand family protein
HORVU.MOREX.r3.3HG0305050	HORVU3Hr1G088940	Pyridoxal phosphate (PLP)-dependent transferases superfamily protein
HORVU.MOREX.r3.5HG0477530	HORVU5Hr1G059160
HORVU.MOREX.r3.5HG0497560	HORVU5Hr1G080300	C-repeat/DRE binding factor 2
HORVU.MOREX.r3.4HG0412370	HORVU4Hr1G084680	KNOTTED-like homeobox of Arabidopsis thaliana 7
HORVU.MOREX.r3.1HG0059170	HORVU1Hr1G057170	annexin 4
HORVU.MOREX.r3.2HG0183380	HORVU2Hr1G090730	GRAM domain-containing protein / ABA-responsive protein-related
HORVU.MOREX.r3.3HG0330120	HORVU3Hr1G116770	O-methyltransferase 1
HORVU.MOREX.r3.6HG0540900	HORVU6Hr1G002400	Cytochrome P450 superfamily protein
HORVU.MOREX.r3.4HG0412330	HORVU4Hr1G084590
HORVU.MOREX.r3.7HG0664720	HORVU7Hr1G036390	Cupredoxin superfamily protein
HORVU.MOREX.r3.1HG0018050	HORVU1Hr1G017410	HXXXD-type acyl-transferase family protein
HORVU.MOREX.r3.4HG0407830	HORVU2Hr1G027600
HORVU.MOREX.r3.2HG0124630	HORVU2Hr1G030660
HORVU.MOREX.r3.4HG0415100	HORVU4Hr1G087340
HORVU.MOREX.r3.7HG0707700	HORVU7Hr1G078320	NDR1/HIN1-like 1
HORVU.MOREX.r3.7HG0642100	HORVU7Hr1G009800	oligopeptide transporter 7
HORVU.MOREX.r3.5HG0430490	HORVU5Hr1G011940
HORVU.MOREX.r3.1HG0000880	HORVU1Hr1G000720	Protein of unknown function (DUF 3339)
HORVU.MOREX.r3.6HG0597780	HORVU6Hr1G059940	GRAM domain-containing protein / ABA-responsive protein-related
HORVU.MOREX.r3.2HG0207200	HORVU2Hr1G116390	Chalcone and stilbene synthase family protein
HORVU.MOREX.r3.7HG0635380	HORVU7Hr1G001070	Glycosyl hydrolases family 32 protein
HORVU.MOREX.r3.5HG0511040	HORVU5Hr1G095490
HORVU.MOREX.r3.4HG0402730	HORVU4Hr1G074250	BEL1-like homeodomain 6
HORVU.MOREX.r3.5HG0508880	HORVU5Hr1G093410	Leucine-rich repeat (LRR) family protein
HORVU.MOREX.r3.4HG0337950	HORVU4Hr1G008440	Microtubule associated protein (MAP65/ASE1) family protein
HORVU.MOREX.r3.5HG0482670	HORVU5Hr1G064230	Cellulose synthase family protein
HORVU.MOREX.r3.3HG0220930	HORVU3Hr1G002710	Walls Are Thin 1
HORVU.MOREX.r3.3HG0225510	HORVU3Hr1G006940	HSP20-like chaperones superfamily protein
HORVU.MOREX.r3.5HG0479860	HORVU5Hr1G061440
HORVU.MOREX.r3.5HG0469340	HORVU5Hr1G051370	FASCICLIN-like arabinogalactan 2
HORVU.MOREX.r3.4HG0344370	HORVU4Hr1G015310	Protein of unknown function (DUF579)
HORVU.MOREX.r3.6HG0616240	HORVU6Hr1G077010	glycosyl hydrolase 9B8
HORVU.MOREX.r3.2HG0172690	HORVU2Hr1G079790	Major facilitator superfamily protein
HORVU.MOREX.r3.2HG0206550	HORVU2Hr1G115700	shikimate kinase 1
HORVU.MOREX.r3.7HG0667240	HORVU7Hr1G039180	TRICHOME BIREFRINGENCE-LIKE 22
HORVU.MOREX.r3.4HG0339890	HORVU4Hr1G010580
HORVU.MOREX.r3.5HG0472420	HORVU5Hr1G054820	TPX2 (targeting protein for Xklp2) protein family
HORVU.MOREX.r3.3HG0219790	HORVU3Hr1G001680	TPX2 (targeting protein for Xklp2) protein family
HORVU.MOREX.r3.7HG0674560	HORVU7Hr1G045580	Eukaryotic aspartyl protease family protein
HORVU.MOREX.r3.3HG0235910	HORVU3Hr1G018810	FASCICLIN-like arabinogalactan-protein 11
HORVU.MOREX.r3.1HG0052320	HORVU1Hr1G049760	BEL1-like homeodomain 2
HORVU.MOREX.r3.3HG0232050	HORVU3Hr1G014960	Protein of unknown function (DUF 3339)
HORVU.MOREX.r3.4HG0408010	HORVU4Hr1G079920	terpene synthase 21
HORVU.MOREX.r3.5HG0510530	HORVU5Hr1G095020	nitrate transporter 1:2
HORVU.MOREX.r3.3HG0305070	HORVU3Hr1G088880	Pyridoxal phosphate (PLP)-dependent transferases superfamily protein
HORVU.MOREX.r3.3HG0302570	HORVU3Hr1G086200	laccase 17
HORVU.MOREX.r3.2HG0186440	HORVU2Hr1G094220	SPIRAL1-like2
HORVU.MOREX.r3.3HG0319130	HORVU3Hr1G105620	Glycosyl hydrolase superfamily protein
HORVU.MOREX.r3.4HG0388460	HORVU4Hr1G059930	laccase 17
HORVU.MOREX.r3.6HG0560140	HORVU6Hr1G022270	glycosyl hydrolase 9B8
