# Supplementary material for: MADS1-regulated lemma and awn development benefits barley yield
Source: Nat Commun. 2024 Jan 5;15:301. doi: 10.1038/s41467-023-44457-8 (PMC10770128; doi:10.1038/s41467-023-44457-8)
Supplement: Supplementary file 6 — Supplementary Data 3 [file 41467_2023_44457_MOESM6_ESM.xlsx]

## Sheet: Supplementary Data 3
Supplementary Data 3. The list of genes related to flower development, phytohormone pathways and cell division for heatmap analysis was revealed from RNA-seq with CUT&Tag data
Gene ID	log2(Fold Change)	Gene name
HORVU1Hr1G055470	-3.28762	Cyclin p4;1a
HORVU5Hr1G094000	-3.22421	Cycle 50A
HORVU6Hr1G014420	-2.88927	Cyclin p4;1b
HORVU2Hr1G107830	-2.49291	Cyclin p2;1
HORVU4Hr1G021220	0.759472	Cyclin T1-4
HORVU7Hr1G029110	-1.02094	ACX2
HORVU4Hr1G005920	-0.686161	LOX5
HORVU4Hr1G076570	0.677165	LOX6
HORVU3Hr1G027460	2.73205	CKX5
HORVU6Hr1G077070	1.19445	HK1
HORVU4Hr1G079860	1.20315	LOG6
HORVU4Hr1G005660	0.631099	LOG7
HORVU1Hr1G041770	-1.01048	ARF22
HORVU2Hr1G089670	-0.615323	ARF10
HORVU7Hr1G096460	0.883709	ARF19
HORVU5Hr1G093640	-3.36948	IAA12
HORVU5Hr1G106350	-1.32239	IAA14
HORVU4Hr1G063650	0.960409	LAX2
HORVU6Hr1G094970	-1.0918	PIN1 like
HORVU5Hr1G011940	-4.45676	SAUR like
HORVU7Hr1G057740	-3.24577	SAUR36
HORVU5Hr1G017210	-2.9629	SAUR54
HORVU5Hr1G017120	-1.95568	SAUR51
HORVU1Hr1G023460	1.15099	GA2OX6
HORVU2Hr1G000390	-2.39237	EMF2B
HORVU7Hr1G095030	-1.85002	SHI
HORVU7Hr1G025700	-1.02133	MADS5
HORVU3Hr1G091000	-0.794464	MADS2
HORVU4Hr1G067780	-0.723847	DL
HORVU5Hr1G112440	0.623653	INT-M
