# Supplementary material for: MADS1-regulated lemma and awn development benefits barley yield
Source: Nat Commun. 2024 Jan 5;15:301. doi: 10.1038/s41467-023-44457-8 (PMC10770128; doi:10.1038/s41467-023-44457-8)
Supplement: Supplementary file 7 — Supplementary Data 4 [file 41467_2023_44457_MOESM7_ESM.xlsx]

## Sheet: Supplementary Data 4
Supplementary Data 4. List of primers used in this study.
Name	Primer (5'-3')	Purpose
MADS1-T1-U6-sgF	TGGGAAGGTGGAGATGAGGGTTTTAGAGCTAGAAAT	CRISPR
MADS1-T1-U6a-R	CCTCATCTCCACCTTCCCACGGCAGCCAAGCCAGCA	CRISPR
MADS1-T2-U6-sgF	TCGCCCTCATCATCTTCTCGTTTTAGAGCTAGAAAT	CRISPR
MADS1-T2-U6b-R	GAGAAGATGATGAGGGCGACAACACAAGCGGCAGC	CRISPR
SHI-T1-U6-sgF	CGGGATAGGGTTCCAGCTAGTTTTAGAGCTAGAAAT	CRISPR
SHI-T1-U6a-R	TAGCTGGAACCCTATCCCGCGGCAGCCAAGCCAGCA	CRISPR
SHI-T-U6-sgF	CGAGAAGCCCAGCACGACGCGTTTTAGAGCTAGAAAT	CRISPR
SHI-T-U6b-R	GCGTCGTGCTGGGCTTCTCGCAACACAAGCGGCAGC	CRISPR
AP2-T1-U6-sgF	TGGGATCTCAACGACTCGCGTTTTAGAGCTAGAAAT	CRISPR
AP2-T1-U6a-R	GCGAGTCGTTGAGATCCCACGGCAGCCAAGCCAGCA	CRISPR
AP2-T2-U6-sgF	CGGCCAAGAAGAGCCGGCGGTTTTAGAGCTAGAAAT	CRISPR
AP2-T2-U6b-R	CGCCGGCTCTTCTTGGCCGCAACACAAGCGGCAGC	CRISPR
DL-T1-U6-sgF	ACACGGTGACTGTGAAATGGTTTTAGAGCTAGAAAT	CRISPR
DL-T1-U6a-R	CATTTCACAGTCACCGTGTCGGCAGCCAAGCCAGCA	CRISPR
DL-T2-U6-sgF	AGAGGGGCTGCACCATGGGGTTTTAGAGCTAGAAAT	CRISPR
DL-T2-U6b-R	CCCATGGTGCAGCCCCTCTCAACACAAGCGGCAGC	CRISPR
TaMADS1-TaU6-gR1F	CTTGTACCTGCAACTCCAACTCAC	CRISPR
TaMADS1-TaU6-gR1R	AAACGTGAGTTGGAGTTGCAGGTA	CRISPR
TaMADS1-TaU6-gR2F	CTTGCATATGTCCTGGCAAGACGG	CRISPR
TaMADS1-TaU6-gR2R	AAACCCGTCTTGCCAGGACATATG	CRISPR
qRT-MADS1-F	TCGTCTGCAGGTTGGATATG	RT-qPCR
qRT-MADS1-R	CAGCGTACAACGCAGCTTAG	RT-qPCR
qRT-Actin7-F	CGTGTTGGATTCTGGTGATG	RT-qPCR
qRT-Actin7-R	AGCCACATATGCGAGCTTCT	RT-qPCR
qRT-SHI-F	CGACGCCACCACTTCCTCA	RT-qPCR
qRT-SHI-R	CGATGCTCACTGCCGTCTG	RT-qPCR
qRT-DL-F	CACCCCTCACAGAGAAGCCT	RT-qPCR
qRT-DL-R	ACGACTTGCTCAGTTGCCCT	RT-qPCR
qRT-AP2-F	CAGTTCAGTCCCAGGCATCA	RT-qPCR
qRT-AP2-R	CGATGTAGGGTGGGAATCGT	RT-qPCR
qRT-Cyclin B1.4-F	ACACCGGACTCACGGAAGC	RT-qPCR
qRT-Cyclin B1.4-R	ACTAAATCCCACTAGGCCAGA	RT-qPCR
qRT-Cycle 50A-F	CACAACAAAGTGGGCTACATC	RT-qPCR
qRT-Cycle 50A-R	GCAGTCCTTTATGTAGGGGTTT	RT-qPCR
qRT-Cyclin p4.1a-F	CCTCGACCGCTTCCTACGC	RT-qPCR
qRT-Cyclin p4.1a-R	GGTAGTTCATCTCCATCAGGCT	RT-qPCR
qRT-Cyclin p2.1-F	CAAGGTCCTGGACGACTTCC	RT-qPCR
qRT-Cyclin p2.1-R	CGCTCGGTAGAGGTCGTAGA	RT-qPCR
qRT-Cyclin p4.3-F	GCTACAACAACGCCTACTTCG	RT-qPCR
qRT-Cyclin p4.3-R	GGTGGTAGGGGCGAGAAGG	RT-qPCR
qRT-Cyclin p4.1b-F	TCCTCATCACCAGCGTCAT	RT-qPCR
qRT-Cyclin p4.1b-R	CGTTCATCTCCCGCAGCTC	RT-qPCR
qRT-CDK1-F	GGTCATCACTTCCGCAAACAC	RT-qPCR
qRT-CDK1-R	GCCACGTCGAAGTTGTACTTG	RT-qPCR
qRT-CDK2-F	GATTCTGGTTCAGGGCATTCG	RT-qPCR
qRT-CDK2-R	GTCGTCTCCCTCCTGTCTCGG	RT-qPCR
qRT-H3-F	CCTTCGTCCGCCTGGTTAG	RT-qPCR
qRT-H3-R	GCCTTTTCAAATACATCAACCAT	RT-qPCR
Situ HvMADS1-S-F	TAATACGACTCACTATAGGGAGATACCGCACCTGCAACTC	In-situ
Situ HvMADS1-S-R	GGTGTCTTGCAGCTTCTTCC	In-situ
Situ HvMADS1-AS-F	AGATACCGCACCTGCAACTC	In-situ
Situ HvMADS1-AS-R	TAATACGACTCACTATAGGGGGTGTCTTGCAGCTTCTTCC	In-situ
Situ HvSHI-S-F	TAATACGACTCACTATAGGGGGTGCTCATGGACCCCTAC	In-situ
Situ HvSHI-S-R	TTATCTCTCTTTAATTGCACC	In-situ
Situ HvSHI-AS-F	GGTGCTCATGGACCCCTAC	In-situ
Situ HvSHI-AS-R	TAATACGACTCACTATAGGGTTATCTCTCTTTAATTGCACC	In-situ
Situ HvAP2-S-F	TAATACGACTCACTATAGGGTCAAGAGCAGCCAGCCAAGAA	In-situ
Situ HvAP2-S-R	CCGCATCCGTCCTCCTCTCAA	In-situ
Situ HvAP2-AS-F	TCAAGAGCAGCCAGCCAAGAA	In-situ
Situ HvAP2-AS-R	TAATACGACTCACTATAGGGCCGCATCCGTCCTCCTCTCAA	In-situ
Situ HvDL-S-F	TAATACGACTCACTATAGGGAAGAACTGGGCGAAGTGCGA	In-situ
Situ HvDL-S-R	CTTGAAGATGTCGAAACTCTC	In-situ
Situ HvDL-AS-F	AAGAACTGGGCGAAGTGCGA	In-situ
Situ HvDL-AS-R	TAATACGACTCACTATAGGGCTTGAAGATGTCGAAACTCTC	In-situ
ChIP-HvSHI-p1-F	ATCTGATGATACCGATTCTGC	ChIP-qPCR
ChIP-HvSHI-p1-R	AACAGAAATGATTGCGAAACA	ChIP-qPCR
ChIP-HvSHI-p2-F	GGCGACGACCAGAGAGCAAAG	ChIP-qPCR
ChIP-HvSHI-p2-R	ATTGCTGCGAAATTATTACGG	ChIP-qPCR
ChIP-HvSHI-p3-F	GCGGGAAGCAATAAATACAAA	ChIP-qPCR
ChIP-HvSHI-p3-R	GGGGTAAGGTGCTTTTTGAGG	ChIP-qPCR
ChIP-HvDL-p1-F	TCGTGAAATAACACCTCAGTGA	ChIP-qPCR
ChIP-HvDL-p1-R	GCTAGCATAACCTGTAGTAGGCC	ChIP-qPCR
ChIP-HvDL-p2-F	AGGACAAGATCTGCTAGTATC	ChIP-qPCR
ChIP-HvDL-p2-R	TATCAGAAGTTCTGAGATACG	ChIP-qPCR
EMSA-HvDL-FAM-F	TATAACAAAATTATGTAAAC	EMSA
EMSA-HvDL-F	TATAACAAAATTATGTAAAC	EMSA
EMSA-HvDL-R	GTTTACATAATTTTGTTATA	EMSA
EMSA-HvSHI-FAM-F	TCAGTGAAAAATTCCTCCCT	EMSA
EMSA-HvSHI-F	TCAGTGAAAAATTCCTCCCT	EMSA
EMSA-HvSHI-R	AGGGAGGAATTTTTCACTGA	EMSA
pGreen0800-DL-F	CTATAGGGCGAATTGGGTACCTGTTCTTCAATACGGAGATGTCG	Dual-LUC
pGreen0800-DL-R	AGTGGATCCCCCGGGCTGCAGGCTCGCTAGCTAACGGACGAC	Dual-LUC
pGreen0800-SHI-F	CTATAGGGCGAATTGGGTACCCTATCATAAGTTTACCTGGACGA	Dual-LUC
pGreen0800-SHI-R	AGTGGATCCCCCGGGCTGCAGCCACGGCAGCAGCCaacaccc	Dual-LUC
pGreen000-MADS1-F	CGGTATCGATAAGCTTATGGGTCGTGGGAAGGTGG	Dual-LUC
pGreen000-MADS1-R	CGGGCTGCAGGAATTCTCATATCCAACCTGCAGACG	Dual-LUC
pGreen000-AP2-F	CGGTATCGATAAGCTTATGTGGGATCTCAACGACTCG	Dual-LUC
pGreen000-AP2-R	CGGGCTGCAGGAATTCCTAGGTGGGTCTGGCCAGGG	Dual-LUC
GAL4-MADS1-F	ACTGTATCGCCGTCTAGAATGGGTCGTGGGAAGGTGG	Transactivation activity assay
GAL4-MADS1-R	AAGCTTGATATCGAATTCTATCCAACCTGCAGACGATC	Transactivation activity assay
35S:AP2-F	ACGAACGATACTCGAGATGTGGGATCTCAACGACTCG	Transactivation activity assay
35S:AP2-R	CGATCAATCAGGATCCCTAGGTGGGTCTGGCCAGGG	Transactivation activity assay
35S:GFP-F	ACGAACGATACTCGAGATGGTGAGCAAGGGCGAGGA	Transactivation activity assay
35S:GFP-R	CGATCAATCAGGATCCTTACTTGTACAGCTCGTCCA	Transactivation activity assay
AD-MADS1-F	CATGGAGGCCAGTGAATTCATGGGTCGTGGGAAGGTGG	Y2H
AD-MADS1-R	GCTCGAGCTCGATGGATCCTCATATCCAACCTGCAGACG	Y2H
BD-AP2-F	GGCCATGGAGGCCGAATTCATGTGGGATCTCAACGACTCG	Y2H
BD-AP2-R	GCTGCAGGTCGACGGATCCCTAGGTGGGTCTGGCCAGGG	Y2H
MADS1-CYFP-F	CGGTACCCGGGGATCCATGGGTCGTGGGAAGGTGG	BiFC
MADS1-CYFP-R	CGACTCTAGAGGATCCTATCCAACCTGCAGACGATC	BiFC
NYFP-AP2-F	GGACGCCGGCGGATCCATGTGGGATCTCAACGACTCG	BiFC
NYFP-AP2-R	CGACTCTAGAGGATCCCTAGGTGGGTCTGGCCAGGG	BiFC
MADS1-nLUC-F	GCTCGGTACCCGGGATCCATGGGTCGTGGGAAGGTGG	SFLC
MADS1-nLUC-R	GTACGAGATCTGGTCGACTATCCAACCTGCAGACGATC	SFLC
cLUC-AP2-F	GCGTCCCGGGGCGGTACCATGTGGGATCTCAACGACTCG	SFLC
cLUC-AP2-R	AGTCCATTTGTTGGATCCCTAGGTGGGTCTGGCCAGGG	SFLC
IP-MADS1-6HA-F	AACTAAGAAAACTAGTATGGGTCGTGGGAAGGTGG	CO-IP
IP-MADS1-6HA-R	GGTAACTAGAACTAGTTATCCAACCTGCAGACGATC	CO-IP
IP-YFP-AP2-F	AACTAAGAAAACTAGTATGGTGAGCAAGGGCGAGGAG	CO-IP
IP-YFP-AP2-R	ATTCTGCTTTGGATCCCTAGGTGGGTCTGGCCAGGG	CO-IP
GST-MADS1-F	GCGTGGATCCCCGGAATTCATGGGTCGTGGGAAGGTGG	Pull down
GST-MADS1-R	GCGGCCGCTCGAGTCGACTCATATCCAACCTGCAGACG	Pull down
His-AP2-F	ATGGCTGATATCGGATCCATGTGGGATCTCAACGACTCG	Pull down
His-AP2-R	GGCCGCAAGCTTGTCGACGGTGGGTCTGGCCAGGGAGTG	Pull down
