# Supplementary material for: MADS1-regulated lemma and awn development benefits barley yield
Source: Nat Commun. 2024 Jan 5;15:301. doi: 10.1038/s41467-023-44457-8 (PMC10770128; doi:10.1038/s41467-023-44457-8)
Supplement: Supplementary file 9 — Souce Data [file 41467_2023_44457_MOESM9_ESM.xlsx]

## Sheet: Source Data Fig. 1c
	Source Data Fig. 1c
	PPFD (µmol m-2 s-1)	GP			mads1-3			mads1-5			mads1-8			De-awned GP			De-awned mads1-3			De-awned mads1-5			De-awned mads1-8
	2000	33.3	36.6	37	12	14.3	13.1	12.7	13.9	11.5	12.9	14.1	11.3	7.4	7.5	7.2	6.7	8.3	10.2	10.4	7.8	8.1	8.2	8.3	8.5
	1000	31.4	34.5	34.9	12.2	13.6	13.1	12.7	13.8	11.4	13	13.7	10.8	7.5	7.6	7.4	6.6	6.7	9.6	10.8	8.1	8.1	8	7.6	8.6
	500	26.2	28.3	27.6	11.2	11.8	12.1	10.9	12.3	10.2	11.8	12.9	9.8	6.5	7.1	6.5	5.5	7.8	8.7	9.8	7.6	6.5	7.3	7.2	8.1
	250	17.1	17.7	18	9.7	7	8.1	7.3	9	6.6	8.6	9.7	7.3	4	5.4	4.6	3.1	5.4	5.7	6.9	5.8	5.9	5.3	6	6
	100	5	6.3	6	4.4	1.9	2.5	1.3	3.1	1.7	3.5	4.2	2.8	0.6	2.2	0.8	-0.4	1.4	1.4	1.7	1.1	1.5	1.6	1.9	2.3
	0	-7.8	-5.7	-6.2	-3.5	-4.4	-4.5	-5.1	-4	-4.5	-3.1	-3.4	-3.6	-7.4	-3.2	-4.6	-5.6	-4.5	-4.4	-4.9	-4.6	-4.3	-3.5	-3.2	-3.2

## Sheet: Source Data Fig. 1d
Source Data Fig. 1d Awn length (cm)						Source Data Fig. 1d Awn width (μm)				Source Data Fig. 1d Awn thickness (μm)
WT	mads1-3	mads1-5	mads1-8			WT	mads1-8			WT	mads1-8
9.1	2	1.6	1.4			420	330			166	114
9.1	1.5	1.7	1.5			392	327			165	115
9.1	1.9	1.8	1.4			398	350			168	126
9	1.9	1.8	1.5			390	349			163	125
8.7	1.6	1.6	1.6			410	340			170	128
9.5	2.3	1.5	1.4			447	382			158	131
10.3	2	1.6	1.5			390	328			186	108
10.4	2	1.6	1.4			400	365			154	142
11	2.1	1.8	1.6			444	362			175	136
10.2	1.8	1.4	1.5			397	367			169	120
8.7	2.3	1.9	1.6
9.3	2.1	1.4	1.9
9	2.1	1.7	1.5
9.6	2.1	1.8	1.5
8.2	2.2	1.9	1.6
7.5	1.6	1.8	1.4
9	2.1	1.9	1.3
9.4	2	2.4	1.4
9.6	2.1	2	1.5
8.7	1.8	2.1	1.5
9.4	2.3	1.6	1.2
9.1	2.1	1.7	1.4
10.1	2.2	1.7	1.8
9.3	2.1	1.5	1.5
9.2	2.1	1.7	1.4
10.2	2.4	1.8	1.5
10.3	2.1	1.9	1.2
11.2	2	2	1.1
10.2	2	1.8	1.5
10	2.1	2.4	1.5
9	2.1	1.6	1.85
8.7	1.9	1.85	1.9
8.3	1.65	1.7	1.75
9.15	1.85	1.9	1.6
9.1	1.8	1.8	2
10.1	1.75	1.7	2
8.15	2.15	2	1.55
9	1.65	1.8	1.5
8.85	1.75	1.8	1.9
8.05	1.75	1.7	2.15
8.2	1.95	2	1.9
8.5	2.1	2.1	1.9
9.65	1.8	1.8	1.95
8.7	1.7	1.6	2
8.6	1.8	1.9	1.95
9.3	1.8	1.8	1.9
8.7	2	1.8	2.15
8.7	1.85	2.1	1.9
8	1.75	1.95	1.8
9.3	2.05	1.7	2.05
9.2	1.95	1.9	2
8.7	1.8	1.9	1.95
7.8	1.65	1.8	1.8
9.7	1.9	1.85	2.15
8.65	1.85	1.7	1.7
8.3	2.05	1.9	1.7
8.2	2	1.8	1.7
8.9	2.1	1.65	2.05
7.5	1.9	1.8	1.9
9	1.95	2	2.1
9.2	1.95	2	2.05
9.3	2.2	1.9	1.7
9.15	2.1	1.9	1.8
8.8	1.7	1.8	1.55
8.8	1.6	1.6	1.65
	1.9	1.7	1.6
	1.7	2.1	1.5
	1.7	2	1.55
	1.55	1.6	2
	2.1	1.7	1.6
	1.85	1.7	1.7
	1.95	2	1.8
	1.65	1.95	1.8
	1.9	1.9	2

## Sheet: Source Data Fig. 1e
	Source Data Fig. 1e Transverse parenchyma cell width of awn (μm)								Source Data Fig. 1e Longitudinal parenchyma cell length of awn (μm)
	WT	mads1-8							WT	mads1-8
	4.8	4.8							44.4	44.1
	5	4.3							42.5	38.5
	4.6	4.4							37.9	45.7
	4.8	4.6							39.2	45
	4.9	4.6							47.8	42.3
	5.2	4.5							48.3	47.4
	4.5	4.3							48.6	44.1
	4.6	4.7							41.1	40.6
	4.7	4.5							40	41.9
	4.9	4.6							43.2	45.2
	Source Data Fig. 1e Transverse parenchyma cell number of awn								Source Data Fig. 1e Longitudinal parenchyma cell number of awn
	WT	mads1-8							WT	mads1-8
	71	63							2050	383
	71	60							2142	439
	71	66							2402	370
	69	62							2322	376
	77	60							1904	400
	80	58							1885	357
	69	59							1873	383
	71	64							2215	417
	70	64							2276	404
	69	64							2107	374

## Sheet: Source Data Fig. 1i
	Source Data Fig. 1i Lemma width (mm)					Source Data Fig. 1i Inner epidermal cell width (μm)
	WT	mads1-3	mads1-5	mads1-8		WT	mads1-8
	8	6.5	6.5	7		22.9194	27.1959
	8.5	6	6	6		29.1329	32.5693
	8	6.5	6.5	6.5		27.2264	25.3016
	8.5	6	6	6		26.8223	28.6414
	8	6	6.5	6		25.3369	28.1098
	8	6.5	6.5	5		26.0848	31.4652
	9	7	6.5	5.5		34.7701	36.9986
	9	6.5	6	6		33.1734	31.2706
	9	6	6.5	5.5		35.9026	29.3134
	8.5	6.5	6.5	6		30.6311	36.1927
	8.5	6.5	6	5
	8.5	6.5	6	6
	9	6.5	6	5.5
	8.5	6	5.5	6
	8.5	6	6.5	6
	7.5	6.5	6.5	6
	8	5	6.5	6.5
	9	7.5	6	6
	8.5	6.5	7	5.5
	10	6	6.5	7
	9	6	6.5	6
	9.5	6	7	6.5
	7	5.5	6.5	6
	8.5	7.5	6	6
	8	7	6.5	6
	8	6.5	6.5	6
	8.5	6.5	6.5	5
	8.5	6	6	7
	8.5	6	5.5	6
	9	6.5	6	6
	7	6.5	6	5.5
	8	6	6	6
	7.5	6	6.5	6
	8.5	6	6	6
	8	6	6	5.5
	7.5	6.5	6	6.5
	8	5.5	6.5	6.5
	7	6	6	6
	8	6.5	5.5	6
	9	6	6	5.5
	8.5	7	5	6.5
	7	6.5	6	6
	8.5	6	6	5.5
	7.5	6.5	6	6.5
	8	7	5.5	6
	9.5	6.5	5.5	6.5
	8.5	6	6.5	6.5
	8.5	6.5	5.5	6
	6.5	7	7	5.5
	8	6.5	6	5.5
	7	6	6	6
	7.5	5.5	5.5	5
	6.5	6	5	5.5
	9	6.5	6	6
	7.5	5.5	5.5	5.5
	6.5	5.5	6.5	5.5
	7.5	5.5	6	5.5
	7.5	5.5	5.5	5.5
	8	5.5	5	7
	8	6	5.5	6
	7	6	5	5.5
	6.5	5.5	6.5	5.5
	9	5.5	5.5	6
	8	6.5	5.5	5.5
	7.5	6	6	5.5
	6.5	5.5	5.5	5.5
	7	6	6	6.5
	8.5			6
	8.5

## Sheet: Source Data Fig. 1l
	Source Data Fig. 1l Outer parenchyma cell width of lemma (μm)								Source Data Fig. 1l Outer parenchyma cell number of lemma
	WT	mads1-8							WT	mads1-8
	5.5	5.3							932	808
	5.4	5.3							896	789
	5.3	4.9							969	800
	4.8	5							1084	802
	5.1	5.2							1069	834
	5	5.3							1061	813
	5.3	4.9							989	799
	4.9	5.1							1011	803
	5.2	4.8							1001	809
	5.1	5.2							1077	771

## Sheet: Source Data Fig. 2b
	Source Data Fig. 2b Grain weight during filling (mg)
	Days after fertilization (DAF)	WT			mads1-3			mads1-5			mads1-8
	8	6.89333	8.08	8.04333	6.84667	6.69333	6.47667	5.64333	6.22667	6.48667	6.21818	6.43636	6.43091
	16	25.1733	23.7533	25.4867	19.8533	19.8867	20.1933	17.8833	18.5733	17.3967	19.36	19.032	18.776
	24	38.4933	38.5667	36.91	27.7833	31.09	29.2667	27.07	28.4833	25.6967	28.8267	29.16	27.2067
	32	45.75	44.7467	42.3	30.0367	30.0833	33.5633	28.74	27.7967	29.9267	30.17	29.525	30.595
	44	44.7158	45.7	44.0737	32.77	32.1933	30.0367	30.1556	29.7667	28.0956	30.9467	30.5493	29.3627

## Sheet: Source Data Fig. 2e
	Source Data Fig. 2e Grain width (μm)					Source Data Fig. 2e Grain thickness (μm)					Source Data Fig. 2e 1,000-grain weight (g)
	WT	mads1-3	mads1-5	mads1-8		WT	mads1-3	mads1-5	mads1-8		WT	mads1-3	mads1-5	mads1-8
	3.81	2.61	2.75	3.46		3.04	1.96	2.32	2.08		49.913	32.781	34.7435	33.3
	3.7	2.63	3.04	3.08		2.84	2.01	2.32	2.33		50.325	33.38	33.693	32.271
	3.86	2.7	2.74	3.43		2.86	2.3	2.26	2.58		48.5955	33.965	31.5485	34.8315
	4.28	3.37	3.39	2.98		3.08	1.98	2.34	2.6		49.108	32.999	34.4135	34.277
	3.99	3.12	3.11	3.12		3.02	2.04	2.29	2.49		50.119	33.7115	32.176	32.658
	3.64	3.11	3.06	3.02		3.05	2.13	2.33	2.44
	3.79	2.84	2.95	3.07		2.99	2.25	2.1	2.34
	3.98	2.91	3.18	3.05		2.85	2.32	2.43	2.39
	3.82	2.93	3.21	2.91		2.75	2.22	2.19	2.32
	3.97	2.96	2.96	3.29		3.06	2.32	2.54	2.2
	3.95	2.65	3.16	3.36		2.93	2.4	2.3	2.39
	3.87	3.23	3.25	3.05		3.03	2.18	2.02	2.37
	3.82	3.15	3.01	3.07		2.87	2.44	2.13	2.24
	4.03	3.39	3.02	3.32		2.91	2.37	2.36	2.12
	3.85	2.91	3.31	2.84		3.07	2.14	2.24	2.23
	3.65	2.75	2.86	3.21		3.02	2.19	2.31	2.29
	3.58	2.85	3.09	3.01		3.11	2.17	2.36	2.12
	3.9	2.84	2.88	3.04		3.08	2.2	2.37	2.22
	3.8	3.01	2.94	3.07		2.95	2.27	2.39	2.34
	3.91	2.93	2.93	3.11		3.04	2.15	2.27	2.51
	3.89	3.23	3.07	3.01		2.95	2.14	2.46	2.42
	3.57	2.75	3.23	3.12		3.04	2.38	2.28	2.01
	3.84	2.84	3.15	3.01		2.8	2.3	2.55	2.52
	3.81	2.97	3.22	2.85		2.85	2.25	2.31	2.42
	4.07	2.8	3.01	3.13		2.89	2.08	2.26	2.16
	3.86	2.97	3.19	3.2		2.87	2.06	2.31	2.47
	3.88	3.11	3.27	3.09		2.86	2.25	2.4	2.31
	3.81	3.02	3.06	3.21		2.94	2.36	2.31	2.45
	3.93	2.92	3.18	3.14		3.06	2.25	2.34	2.07
	3.95	2.89	3.22	2.96		2.92	2.13	2.28	2.29
	4.12	2.86	2.95	3.04		2.97	2.1	2.34	2.32
	3.68	2.98	3.07	3.02		2.93	2.24	2.28	2.41
	4.21	2.98	2.94	3.12		3.02	2.34	2.23	2.46
	3.65	2.87	3.28	2.66		3.04	2.26	2.2	2.3
	3.96	2.8	2.89	3.44		2.88	2.17	2.45	2.4
	3.95	3.02	3.12	2.98		2.78	2.21	2.37	2.26
	3.71	3.13	3.1	3.11		2.96	2.08	2.2	2.49
	3.72	2.92	3.12	2.98		3.05	2.27	2.14	2.45
	3.86	3.06	3.25	3.04		2.86	2.3	2.45	2.09
	4.1	3.14	3.04	2.94		2.72	2.16	2.45	2.09
	3.64	3.11	3.12	2.96		2.88	2.11	2.3	2.29
	3.96	3.04	3.16	2.92		3.04	2.4	2.41	2.32
	3.86	2.91	3.12	2.96		2.78	2.25	2.31	2.36
	3.85	3.13	3.25	3.05		2.72	2.5	2.32	2.59
	3.78	2.94	3.05	3.01		3.05	2.37	2.29	2.32
	3.74	2.94	2.97	3.02		2.75	2.18	2.51	2.49
	3.79	3.02	2.97	3.14		2.92	2.08	2.27	2.54
	3.72	3.05	2.96	3.08		2.93	2.15	2.34	2.36
	3.97	2.98	3.1	3.13		2.89	2.28	2.34	2.45
	3.83	3.21	2.74	2.98		3.03	2.45	2.51	2.47
	4.15	2.97	3.14	3.19		2.94	2.02	2.21	2.25
	3.98	3.08	2.91	3.04		2.97	2.37	2.21	2.29
	3.96	3.16	3.19	2.94		3	2.15	2.48	2.22
	3.9	3.1	2.95	3.17		3.01	2.07	2.35	2.34
	3.85	3.29	3.18	3.02		2.94	2.13	2.16	2.44
	3.82	2.99	3.25	2.94		2.93	2.33	2.17	2.15
	3.98	2.82	3.19	2.93		3.08	2.22	1.99	2.35
	3.97	2.84	3.14	2.92		3.02	2.23	2.26	2.17
	3.87	2.96	3.37	2.98		2.96	2.36	2.31	2.08
	3.75	3.02	3.08	3.02		3.11	2.43	2.26	2.17
	3.69	3.09	3.24	3.19		2.84	2.44	2.19	2.33
	3.86	2.81	2.85	3.15		3	2.32	2.33	2.55
	4.04	3.01	3.11	3.06		3.1	2.29	2.37	2.35
	3.92	2.94	3.04	3.15		2.93	1.93	2.55	2.35
	3.79	3.09	3.25	3.31		3.01	2.22	2.28	2.33
	3.68	2.99	3.05	2.86		2.91	2.14	2.23	2.2
	4.03	2.84	2.82	3.15		2.94	2.19	2.44	2.25
	3.89	3.09	2.94	3.17		2.96	2.17	2.43	2.43
	3.94	2.74	2.83	2.98		3.14	2.14	2.42	2.45
	3.87	2.71	3.17	2.92		3.1	2.13	2.14	2.05
	3.89	3.14	3.28	3.27		2.93	2.45	2.46	2.22
	4.01	2.86	3.38	3.09		3.12	2.28	2.1	2.31
	3.95	2.74	2.97	3.26		3.18	2.37	2.2	2.25
	3.77	3.25	2.76	3.13		2.91	2.22	2.31	2.2
	3.72	3.13	2.97	3.1		2.95	2.25	2.2	2.4
	3.82	2.85	3.06	3.38		2.94	2.41	2.38	2.53
	3.96	3.12	3.28	2.73		3.01	2.14	2.17	2.08
	4.11	3.12	3.2	3.01		2.98	2.07	2.41	2.43
	4.03	2.92	3.07	3.12		3.01	2.41	2.45	2.31
	3.68	2.95	3.27	2.9		2.98	2.06	2.45	2.44
	3.88	3.18	2.96	3.35		2.93	2.28	2.55	2.46
	3.94	3.06	2.74	2.98		2.92	2.24	2.5	2.33
	3.94	3.37	2.92	2.92		3.05	2.14	2.3	2.21
	4.08	3.04	2.88	3.02		2.85	2.18	2.4	2.63
	3.99	2.81	2.9	2.71		3	2.58	2.28	2.13
	4.16	3.38	3.09	3.11		2.85	2.16	2.28	2.21
	3.73	3.12	3.22	3.34		3.07	2.35	2.42	2.36
	4.03	3.13	2.89	3.11		3.09	2.24	2.26	2.28
	3.91	3.07	2.8	3.07		2.8	2.04	2.26	2.27
	3.98	2.76	2.96	2.97		2.99	2.53	2.42	2.32
	3.76	2.98	3.18	3.02		3.07	2.24	2.38	2.57
	3.84	3.04	3.12	2.96		3.01	2.24	2.5	2.46
	3.85	3.19	3.34	3.05		3.07	2.35	2.19	2.26
	3.79	2.78	2.93	3.11		2.84	2.37	2.38	2.46
	4.1	2.97	3.18	3.25		3.04	2.13	2.02	2.45
	3.9	3.22	2.98	3.14		2.91	2.14	2.09	2.31
	4.06	3.22	3.36	2.93		3.05	2.31	2.38	2.02
	3.92	2.92	2.97	3.03		3.1	2.24	2.4	2.43
	3.78	3.02	2.96	2.96		3.15	2.36	2.35	2.35
	3.86	3.07	2.89	2.94		2.86	2.18	2.24	2.36
	4.05	2.97	2.93	3.03		2.89	2.14	2.36	2.21
	3.76	3.08	3.1	3.01		2.97	2.18	2.23	2.15
	3.79	3.06	3.26	2.98		3.17	2.3	2.34	2.23
	3.82	3.08	2.97	3.06		2.92	2.45	2.28	2.3
	4.08	2.8	2.85	2.93		2.91	2.24	2.31	2.17
	3.99	3.01	2.85	3.13		3.14	2.3	2.34	2.61
	3.61	3.06	2.73	3		2.96	2.18	2.36	2.49
	3.87	2.86	3.16	3.07		2.95	2.21	2.38	2.34
	3.84	2.57	3.16	2.94		3.01	2.28	2.36	2.28
	3.96	2.86	3.11	3.27		3.08	2.24	2.42	2.35
	4.02	2.85	2.93	3.06		3	2.21	2.32	2.26
	4.12	2.95	3.21	3.06		2.9	2.24	2.26	2.38
	4.14	3.01	3.29	3.16		2.96	2.2	2.35	2.42
	3.73	2.98	3.01	2.93		3.16	2.3	2.37	2.26
	3.68	3.05	3.03	3.05		3.02	2.03	2.21	2.32
	3.98	3.02	2.81	3.06		2.93	2.31	2.2	2.27
	3.78	2.94	2.91	3.16		2.98	2.08	2.25	2.2
	3.64	2.98	3.24	3.03		3.05	2.07	2.32	2.24
	4.18	3.02	3.01	2.91		2.96	2.17	2.35	2.34
	4.14	3.11	2.9	3.05		2.9	2.27	2.39	2.36
	3.85	3.1	2.89	3.05		2.95	2.37	2.41	2.24
	3.75	3.05	2.76	3.07		3.05	2.05	2.38	2.55
	3.79	2.93	3.22	2.99		2.91	2.4	2.28	2.22
	3.98	3.23	2.82	3.1		2.99	2.21	2.42	2.46
	3.59	2.91	2.76	3.03		3	2.41	2.38	2.3
	3.94	3.06	3.19	3.07		3.11	2.42	2.48	2.13
	3.98	2.91	3.38	3.09		2.91	1.94	2.45	2.4
	3.95	3.06	3.01	2.88		2.91	2.19	2.34	2.25
	3.85	2.86	3.33	3.33		2.98	2.31	2.49	2.2
	3.91	3.02	3.05	3.16		2.82	2.19	2.45	2.17
	3.89	3.1	3.14	3.18		2.91	2.16	2.12	2.25
	3.77	3.05	2.93	3.08		3.06	2.19	2.1	2.19
	3.88	2.97	2.87	2.94		3.05	2.11	2.19	2.35
	3.94	3.06	3.05	3.09		2.9	2.22	2.32	2.2
	3.84	3.07	2.94	2.88		2.91	2.28	2.21	2.17
	4.17	2.71	3.24	3.17		3.07	2.16	2.45	2.53
	3.93	2.74	3.38	3.16		2.87	2.37	2.34	2.49
	3.85	2.94	3.19	3.04		3.08	2.11	2.41	2.27
	4.14	3.36	3.21	3.06		2.99	2.27	2.24	2.3
	4.06	2.99	2.92	3.03		2.85	2.31	2.32	2.13
	3.87	3.02	2.98	2.92		2.93	2.14	2.46	2.32
	4.06	3.32	3.26	2.76		2.91	2.23	2.28	2.39
	4.03	2.85	2.8	2.92		2.87	2.25	2.36	2.33
	3.71	3.32	3.32	3.21		2.88	2.26	2.23	2.19
	3.95	2.71	2.72	3.11		3.05	2.44	2.06	2.13
	4.09	3.26	2.98	3.22		3.01	2.35	2.35	2.19
	4.02	3.02	2.9	3.16		3.04	2.33	2.4	2.25
	3.66	3.01	2.91	2.9		2.82	2.41	2.37	2.13
	4.07	3.17	2.76	3.15		2.97	2.39	2.1	2.29
	3.68	3.05	3.18	3		2.96	2.4	2.24	2.34

## Sheet: Source Data Fig. 2f
	Source Data Fig. 2f Grain weight per plant in the field in 2021/2022 (g)						Source Data Fig. 2f Grain weight per plant in the field in 2022/2023 (g)
	WT	mads1-3	mads1-5	mads1-8			WT	mads1-3	mads1-5	mads1-8
	15.01	7.04	8.47	5.52			10.36	5.31	5.14	5.22
	13.4	8.42	4.99	5.59			11.94	6.73	5.15	5.49
	13	9.07	7.12	6.55			12.85	6.82	5.64	5.29
	12.49	7.04	7.28	5.19			13.44	4.81	5.59	5.48
	10.62	6.8	5.57	5.15			13	5.4	5.5	5.07
	10.15	6.96	5.25	6.79			11.06	5.64	5.14	4.7
	13	8.82	7.4	6.78			14.2	5.19	4.67	4.62
	11.9	6.97	6.6	6.07			11.73	6.19	4.25	4.4
	10.99	5.47	7.87	5.14			11.6	5.93	4.68	5.02
	11.17	7.46	5.31	6.42			11.46	6.03	5.43	4.97
	10.53	6.53	6.9	4.93			12.52	6.17	5.41	5.34
	12.5	7.07	7.08	6.43			12.91	5.88	4.44	3.99
	10.22	6.29	7.2	6.57			10.52	6.91	4.42	4.59
	9.96	7.15	5.24	6.8			10.69	6.56	4.31	6.03
	13.93	7.62	8.9	6.1			11.06	4.57	4.78	5.59
	11.99	6.96	6.2	6.94			11.26	5.36	5.78	6.75
	11.76	6.67	8.04	6.65			12.72	5.02	4.97	5.97
	13.76	6.16	5.83	7.27			12.92	4.98	4.27	4.89
	13.29	8.16	5.6	6.58			11.86	4.86	4.29	6.41
	14.82	8.05	8.18	6.95			13.07	6.15	4.41	6.91
	17.7		5.13				12.64	5.75	5.44	5.87
			6.71				11.42	5.5	4.79	5.88

## Sheet: Source Data Fig. 3b
	Source Data Fig. 3b Awn length (mm)
		WT
	W4.5	0.056	0.045	0.032	0.052	0.054	0.061	0.072	0.059	0.062	0.056	0.054	0.067	0.049	0.05	0.041	0.046	0.068	0.049	0.047
	W5.5	4.3	4.2	3.8	3.7	3.6	3.8	3.9	4.5	4.4	3.4	4.6	4	4	3.5	3.4	4.6	4.2	5.7	5
	W6.5	15.5	14	17.5	19.5	15	13.5	16	18.5	15	15.5	16.5	15.5	15	16.5	11.5	13.5	10.5	9.5	15.5	12	11.5	10.5	14.5	13.5	14.5	10.5	11	12
	W7.5	25	25.5	22.5	18.5	22.5	21	22	16.5	28.5	24	25.5	23	21.5	22	22	22.5	25.5	23.5	22	22.5	22.5	26.5	24	24.5	23	26	25.5	24	26.5	25	21.5	22	18.5	23.5	25	23.5	25	28.5	28	26.5	26	28.5
	W8.5	53	49	65.5	56	61.5	52	58.5	60	55	54	54.5	56	57	57.5	67.5	48.5	52.5	54	53	51	56	50.5	51.5	50.5	47.5	51.5	56.5	53.5
	W9.25	77.5	87	85	88.5	86	75.5	81	83.5	82	83	83.5	79	80	86.5	81	70.5	76	77.5	75	81.5	83.5	73	70	78.5	76	79.5	75.5	70	71.5	73.5	75	78	74.5	80.5	82	83	87	88.5	84	88	88.5	86.5	84	73.5	75	79	80.5	81.5
	W10.0	73.5	91	91.5	89	92	97.5	88	86	98.5	95	104	99.5	90	92.5	102	82.5	95	96.5	91.5	91.5	91	96	83.5	95	93.5	90	93.5	91	85.5	88	83.5	80.5	85.5	84	81	90.5	90	88.5	92	90.5	91	92
	Source Data Fig. 3b Lemma width (mm)
		WT															mads1-8
	W3.0	0.22	0.25	0.25	0.18	0.23	0.26	0.25	0.24	0.26	0.26	0.24	0.25	0.2	0.27	0.29	0.24	0.23	0.27	0.26	0.25	0.26	0.28	0.23	0.21	0.24	0.31	0.26
	W4.5	0.83	0.93	0.93	0.96	0.91	0.85	0.84	0.95	0.85	0.81						0.55	0.63	0.67	0.61	0.55	0.67	0.68	0.57	0.65	0.65
	W5.5	1.29	1.4	1.37	1.31	1.34	1.42	1.28	1.4	1.31	1.33						0.69	0.69	0.87	1.13	1.15	1.16	1.03	1.34	1.33	1.1	1.13	0.78
	W6.5	2.17	2.2	2.09	2.17	2.26	2.29	2.22	1.94	2.17	2.24						1.98	1.97	1.98	1.9	1.89	1.94	1.79	1.97	1.86	1.86
	W7.5	2.5	2.67	2.39	2.56	2.5	2.46	2.48	2.58	2.6	2.42						1.98	2.39	2.53	2.42	2.41	2.36	2.51	2.49	2.51	2.35
	W8.5	3.93	3.73	3.9	4.11	4	4.07	3.55	3.87	4.15	4.25						2.83	2.53	2.86	2.38	2.96	2.5	2.4	2.41	2.8	2.52
	W9.25	5.4	5.35	6	5.42	5.68	5.53	5.41	5.34	5.53	5.55						3.43	3.45	3.58	3.41	3.47	3.46	4.27	3.94	4.04	3.72
	W10.0	8.41	7.92	7.89	8.1	8.83	8.39	8.17	8.63	8.05	8.56						6.32	6.05	6.46	6.35	5.68	5.85	6.61	6.45	6.56	6.62
	Source Data Fig. 3b Cell number of lemma
		WT												mads1-8
	W4.5	122	128	133	120	102	122	100	117	104	100	119	110	86	79	74	79	77	88	90	75	83	82
	W5.5	198	198	213	200	210	203	202	227	174	190			91	74	73	98	165	167	170	124	170	159	134	140
	W6.5	452	308	394	473	330	424	345	454	494	401			273	278	304	310	368	325	370	270	324	351	329	296	291
	W7.5	376	550	526	582	518	508	426	502	466	501			508	380	351	450	322	505	476	486	502
	W8.5	816	740	890	886	881	864	873	837	825	849			468	463	434	410	502	476	404	457	544	483
	W9.25	896	978	970	838	850	822	968	851	945	914			652	682	768	616	700	699	634	627	664	681
	W10.0	986	1056	1010	950	1090	1100	940	1018	1022	1001			806	830	698	758	776	830	848	789	797	841
[truncated: 43 more columns]

## Sheet: Source Data Fig. 5b
	Source Data Fig. 5b Relative expression of HvSHI
		WT			mads1-8
	W6.5	1.46	1.47	1.99	1.25	0.87	0.88
	W7.5	1.76	1.74	2.04	0.63	1.41	0.96
	W8.5	2.61	2.61	3.06	0.8	1.12	1.08

[truncated: 53 more sheets: Source Data Fig. 5c, Source Data Fig. 5dm, Source Data Fig. 5e, Source Data Fig. 5g, Source Data Fig. 5i, Source Data Fig. 5k, Source Data Fig. 5l, Source Data Fig. 5n, Source Data Fig. 5p, Source Data Fig. 5r, Source Data Fig. 5s, Source Data Fig. 6d, Source Data Fig. 6e, Source Data Fig. 6f, Source Data Fig. 6h, Source Data Fig. 6k, Source Data Fig. 6l, Source Data Fig. 6m, Source Data Fig. 7d, Source Data Fig. 7e …]
